# Supplementary material for: Histone lactylation: A new epigenetic mark in the malaria parasite Plasmodium
Source: PLoS Genet. 2025 Dec 19;21(12):e1011991. doi: 10.1371/journal.pgen.1011991 (PMC12742760; doi:10.1371/journal.pgen.1011991)
Supplement: S6 Table — (XLSX) [file pgen.1011991.s019.xlsx]

## Sheet: Key
Supplementary Table 6. RNA-Seq analysis and GO enrichement of Py17XL and PbANKA
Description: Transcriptomic analysis and significantly enrichement GO terms (P-value ≤ 0.05) for sig. differentially expressed genes (FDR ≤ 0.05) in late versus early stage of infection in P. yoelii lethal strain (Py17XL) and P. berghei ANKA (PbANKA)
Tab Name Key
Deconvolution analysis	CIBERSORTx deconvolution analysis
Py17XL DE analysis	Py17XL DE analysis (Late/Early)
Py17XL GO analysis	Py17XL sig. DE annotation analysis performed by Plasmodb
Py17XL GO term expression	Py17XL GO term expression analysis
PbANKA DE analysis	PbANKA DE analysis (Late/Early)
PbANKA GO analysis	PbANKA sig. DE annotation analysis performed by Plasmodb
PbANKA GO expression	PbANKA GO term expression analysis
Column Name Key (Tab 1)
P. falciparum signature matrix (Tebben et al., 2022)	P. falciparum differentially expressed genes across different stages of the life cycle
Gene ID	P. falciparum 3D7 gene ID
Troph	Normalized expression values of the assigned gene at the trophozite stage
ring	Normalized expression values of the assigned gene at the ring stage
schiz	Normalized expression values of the assigned gene at the schizont stage
F	Normalized expression values of the assigned gene at the female gametocyte stage
M	Normalized expression values of the assigned gene at the male gamteocyte stage
PbANKA and Py17XL CIBERSORTx cell propotions estimates
Sample	Sample ID. Early (Early stage of infection), Late (Late stage of infection). R (Biological replicate)
Troph	frequency of trophozites in the assigned sample
ring	frequency of rings in the assigned sample
schiz	frequency of schizonts in the assigned sample
F	frequency of female gametocytes in the assigned sample
M	frequency of male gametocytes in the assigned sample
P-value	Statistical significance of the deconvolution results across all cell subsets
Correlation	Pearson correlation of cell propotions estimates
RMSE	Root mean square error of the derived expression level of signature genes to the true value to evaluate the performance of prediction.
Absolute score (sig.score)	Median expression level of all genes in the signature matrix divided by the median expression level of all genes in the mixture.
Column Name Key (Tab 2-3)
Read counts	Raw read counts of genes before data pre-processing
TPM counts	Raw TPM of genes before data pre-processing
Filtered genes	Genes filtered from the raw data based on CPM cut-off (1) present in a minimum of 3 out of 6 samples
Normalized counts	Normalized expression values used for the differential expression analysis
Note: For all the above Gene ID is the gene identifier. Early (Early stage of infection), Late (Late stage of infection). R (Biological replicate)
Statistics	limma-voom statistics output
logFC	Log2 fold change of Late/Early
AveExpr	Average protein expression
t	LogFC divided by its standard error
P.Value	Raw p-value (based on t) from test that logFC differs from 0
adj.P.Val	Benjamini-Hochberg false discovery rate adjusted p-value
B	log-odds that protein is DE
Expression	If a protein is classified as up-regulated/down-regulated (P-value ≤ 0.05) or unchanged (P-values ≥ 0.05)
Column Name Key (Tab 4-5)
Orthologues list conversion
Py17XL (Tab 4) or PbANKA (Tab 5)	List of sig. differentially expressed genes (P-value ≤ 0.05) that have one orthologue in P. falciparum 3D7
P. falciparum 3D7	Py17XL or PbANKA orthologue list in P. falciparum 3D7 used for the gene ontology analysis
Gene ontology
GO category	GO term enrichement in Biological process (Process), Cellular component (Compartment), or Molecular function (Function)
ID	GO term ID in the database
Term	GO term description
Bgd count	number of genes in the genome assigned with the GO term
Result count	number of genes from the input list assigned with the GO term
Result gene list	gene IDs assgined for the GO term
Pct of bgd	The percentage of input genes in the background
Fold enrichment	Term enrichment in the gene list as compared to the background population of genes
Odds ratio	Values over expected
P-value	Statistical significance of the term
Benjamini	Benjamini-Hochberg false discovery rate adjusted P-value
Bonferroni	Bonferroni false discovery rate adjusted P-value
Column Name Key (Tab 6-7)
category	Biological process (BP), molecular function (MF), cellular component (CC), Kegg pathways
ID	GO term ID
term	GO term description
count	Number of sig. DE genes assigned to the GO term
genes	Py17XL or PbANKA orthologue genes assigned to the GO term
logFC	Log2 fold change of Late/Early from the DE analysis
P-value	Statistical significance of the term assigned by Plasmodb GO analysis
Z-score	Does not refer to the standard score from statistics above, it refers wether the term is likely to be up-regulated (> 0), down-regulated (< 0), unchanged (0).

## Sheet: Deconvolution analysis
P. falciparum signature matrix (Tebben et al., 2022)								P. berghei CIBERSORTx cell propotions estimates
Gene ID	troph	ring	schiz	F	M		Sample	troph	ring	schiz	F	M	P-value	Correlation	RMSE	Absolute score (sig.score)
PF3D7_0103000	110.864	7.44831	91.9668	249.083	38.9312		Early_R1	0.462104	0.384514	0	0	0	0	0.576737	0.824393	0.846618
PF3D7_0103200	453.453	182.625	26.0821	67.5805	40.6876		Early_R2	0.521846	0.263178	0	0	0	0	0.554219	0.842323	0.785024
PF3D7_0103400	125.134	14.7498	19.7104	601.22	43.5719		Early_R3	0.518577	0.308718	0	0	0	0	0.562008	0.836445	0.827295
PF3D7_0103500	36.0272	21.2672	269.545	8.33208	186.514		Late_R1	0.776679	0.182259	0	0	0	0	0.538493	0.856584	0.958937
PF3D7_0103800	125.897	3.24346	25.9867	1927.23	40.8285		Late_R2	0.911226	0.135875	0	0	0	0	0.523876	0.865399	1.0471
PF3D7_0103900	289.339	97.8029	12.6835	86.9297	24.8125		Late_R3	0.773349	0.096216	0	0	0	0	0.502734	0.875098	0.869565
PF3D7_0104100	40.2413	1	152.521	74.6574	16.8205
PF3D7_0104200	147.334	512.532	12325.9	45.1261	393.227
PF3D7_0104500	408.343	135.11	25.1643	155.001	1
PF3D7_0104700	2.38239	1	5.90629	197.577	50.781			P. yoelii CIBERSORTx cell propotions estimates
PF3D7_0104800	14.4832	1	1	1	1		Sample	troph	ring	schiz	F	M	P-value	Correlation	RMSE	Absolute score (sig.score)
PF3D7_0105500	349.404	57.0336	14.2598	6.26053	16.875		Early_R1	0.143932	0.0956016	0	0.00627657	0	0	0.477901	0.879186	0.24581
PF3D7_0106200	83.9337	12.3441	242.845	232.806	853.352		Early_R2	0.0146702	0.0112626	0	0.000137914	0	0	0.444026	0.896173	0.0260708
PF3D7_0106400	3.5452	23.7046	1	9.84854	22.8847		Early_R3	2.54027	1.09077	0	0.0859103	0	0	0.482668	0.878794	3.71695
PF3D7_0106700	363.618	2722.41	422.627	105.714	412.132		Late_R1	2.25319	0.451048	0.178446	0	0	0	0.429324	0.903588	2.88268
PF3D7_0106800	25.6924	1.86565	25.5567	36.3839	1		Late_R2	1.63958	0.283099	0.120156	0	0	0	0.373951	0.928942	2.04283
PF3D7_0107200	113.55	18.6611	160.738	55.5838	19.3702		Late_R3	1.62932	0.268471	0.1078	0	0	0	0.377512	0.927174	2.00559
PF3D7_0107700	77.7031	8.49416	6.32978	9.56714	1
PF3D7_0107900	8.12754	3.06075	43.7933	1	1
PF3D7_0108000	309.689	57.7625	29.6994	46.4845	10.9195
PF3D7_0108400	312.892	2031.02	41.784	266.091	102.246
PF3D7_0109000	1.71243	6.63507	142.179	7.8391	20.8267
PF3D7_0109200	159.872	89.2317	12.5883	15.9304	49.95
PF3D7_0109400	221.946	17.8858	23.0999	173.483	319.442
PF3D7_0109500	40.9867	66.7535	6.83193	13.9294	1
PF3D7_0109600	122.673	49.5927	1	40.752	1
PF3D7_0109850	84.029	12.3953	294.127	138.202	1
PF3D7_0110000	4.93704	4.77017	3.4296	863.027	1
PF3D7_0110400	345.103	637.583	39.0594	141.691	10.51
PF3D7_0110900	126.388	57.5678	6.73469	10.2546	10.9195
PF3D7_0111300	307.473	326.452	40.4704	125.927	2214.04
PF3D7_0111600	381.59	124.196	29.8948	115.537	40.8446
PF3D7_0111700	87.3727	42.4745	5.84139	24.0559	1
PF3D7_0111900	108.026	12.5617	12.4301	221.729	51.9176
PF3D7_0112100	2.41455	1	1	44.8899	25.236
PF3D7_0202700	98.8069	3.0021	59.4956	107.576	1
PF3D7_0203400	192.637	13.8582	27.8904	942.684	2509.06
PF3D7_0203600	165.484	17.6214	4.95947	103.267	505.703
PF3D7_0203700	107.593	707.31	29.8436	29.9345	16.2665
PF3D7_0203800	27.3342	1	12.0578	1342.57	52.9258
PF3D7_0204300	74.0494	42.8349	30.2548	144.212	403.231
PF3D7_0204400	2.16344	1	1	8.11718	42.731
PF3D7_0204500	249.277	621.652	66.3101	143.613	57.6443
PF3D7_0204700	34.705	11.7429	18.9936	1	1
PF3D7_0204800	58.4264	17.7517	7.85422	346.57	67.3976
PF3D7_0204900	171.014	29.3633	11.5231	65.3769	14.5254
PF3D7_0205200	1.60277	1	1	1	642.142
PF3D7_0205600	322.843	53.4456	178.109	192.911	1411.86
PF3D7_0205800	156.946	4.32705	56.263	988.208	86.4282
PF3D7_0206200	5.95927	1	14.6094	13.9294	17.6708
PF3D7_0206600	27.1302	72.8145	2.36698	33.2769	23.733
PF3D7_0206700	35.5808	161.339	5.76564	14.7041	49.95
PF3D7_0207100	343.792	205.017	6846.51	475.022	726.944
PF3D7_0207200	80.0307	39.4861	8.89936	53.0019	1
PF3D7_0208100	238.024	26.3563	17.4914	16.7619	166.342
PF3D7_0208200	134.156	1445.02	67.2284	106.06	332.103
PF3D7_0208500	22.7285	1	2.87947	1	11.6357
PF3D7_0208700	272.617	131.487	19.4794	129.826	14.5254
PF3D7_0208800	234.108	154.853	17.4418	236.468	1
PF3D7_0209000	117.609	14.8819	46.8777	52.3245	2603.52
PF3D7_0209200	55.4134	21.0893	4.33759	8.48486	1
PF3D7_0209400	109.669	12.3209	9.35947	50.307	1
PF3D7_0209600	616.866	22.8495	1445.56	186.522	142.251
PF3D7_0209800	1564.68	2075.09	136.689	159.908	243.36
PF3D7_0210100	1501.56	3369.24	285.186	500.253	264.42
PF3D7_0210200	467.538	56.2665	58.8799	188.587	2284
PF3D7_0210400	56.298	1	9.04095	8.73503	158.996
PF3D7_0210900	141.85	474.284	44.1895	125.943	112.049
PF3D7_0211300	109.642	23.154	7.99659	43.9413	8.93752
PF3D7_0211400	21.73	1	26.7404	66.5907	32.9071
PF3D7_0211500	714.6	91.8826	1320.47	450.468	3821.62
PF3D7_0211600	41.5809	6.32708	6.81987	1	1
PF3D7_0211700	668.293	2143.26	209.289	214.452	297.518
PF3D7_0212300	888.713	1182.3	127.647	222.652	139.199
PF3D7_0212400	178.929	133.287	333.822	98.4934	1371.02
PF3D7_0212600	9.90643	42.5204	1760.37	87.8097	40.7267
PF3D7_0212700	276.207	26.2942	23.2287	55.3912	58.7067
PF3D7_0212800	343.951	32.3766	17.0352	86.2711	16.875
PF3D7_0213000	28.3941	6.74405	27.7436	17.1196	1
PF3D7_0213400	171.97	17.4897	10.2639	687.891	22.4629
PF3D7_0213700	146.468	184.127	81.4418	36.8849	1
PF3D7_0213800	12.8088	3.88234	23.4579	558.258	17.6708
PF3D7_0214400	720.978	4501.63	110.435	380.891	101.525
PF3D7_0214500	26.1385	126.645	2.21364	11.1899	1
PF3D7_0214700	9.85379	27.9013	2496.51	318.272	48.6642
PF3D7_0214800	109.585	259.226	578.575	79.8854	155.187
PF3D7_0215200	36.7169	20.8914	16.0735	1997.9	69.801
PF3D7_0215400	321.944	80.7822	894.032	531.515	114.057
PF3D7_0215800	387.637	16.412	52.5269	294.112	1159.89
PF3D7_0215900	19.6859	16.4207	143	62.6936	13.5518
PF3D7_0216000	89.3008	30.0365	49.7237	5069.16	786.508
PF3D7_0216200	124.885	69.8775	19.2938	8.13043	1
PF3D7_0216400	182.279	57.1382	11.2405	55.7047	36.0307
PF3D7_0216700	212.786	796.448	5889.06	37.4614	272.823
PF3D7_0216800	96.3359	5.49075	289.949	15.599	26.3306
PF3D7_0216900	120.964	2.35683	200.152	87.0083	1563.22
PF3D7_0217100	1415.48	84.553	62.6196	449.73	749.661
PF3D7_0217300	16.8301	19.1244	45.4912	1	16.8205
PF3D7_0217500	581.17	26.2738	4817.69	595.69	1251.63
PF3D7_0217600	286.828	295.456	833.404	155.514	114.652
PF3D7_0217800	2313.43	3289.73	123.361	780.171	379.851
PF3D7_0217900	99.0657	58.7789	96.5651	10.2546	16.875
PF3D7_0218000	265.334	24.5815	40.1975	243.469	546.464
PF3D7_0218100	7.87609	1	27.2748	536.581	1
PF3D7_0218300	327.458	131.528	17.637	22.6645	49.95
PF3D7_0218400	36.3938	196.718	40.7977	6.4839	1
PF3D7_0218500	517.601	546.205	72.4284	242.849	14.5254
PF3D7_0218700	494.157	1812.08	449.904	176.407	165.685
PF3D7_0219200	1647.26	3725.14	643.369	670.932	353.959
PF3D7_0219300	218.951	13.3142	20.9797	97.8351	253.463
PF3D7_0219400	333.048	27.6174	70.2043	1320.64	10.51
PF3D7_0219600	315.585	17.9972	77.0568	50.2007	852.189
PF3D7_0219900	570.911	1887.92	1082.48	230.527	174.784
PF3D7_0301800	134.261	1094.62	26.4335	118.035	74.4582
PF3D7_0301900	110.196	50.8335	6.60601	213.444	57.143
PF3D7_0302000	716.132	1371.69	155.371	221.576	25.6084
PF3D7_0302700	131.741	35.1313	6.86211	32.6595	1
PF3D7_0302800	32.0356	48.045	39.3393	33.8366	213.797
PF3D7_0303600	45.0468	6.72516	2.75687	1	1
PF3D7_0303800	147.312	5.09674	215.385	55.5998	82.565
PF3D7_0303900	7.77512	6.77484	196.756	2055.31	41.5252
PF3D7_0304100	28.6025	25.1038	2359.73	14290.3	612.702
PF3D7_0304200	6.08271	37.6154	48.9178	1	1
PF3D7_0304400	928.327	1700.93	70.2195	175.293	199.902
PF3D7_0304900	215.794	338.455	18.5751	158.633	30.1928
PF3D7_0305000	185.652	32.7973	14.8232	1	11.6357
PF3D7_0305600	723.737	36.3982	148.08	394.779	1050.73
PF3D7_0305700	749.362	251.642	59.1697	80.8105	120.326
PF3D7_0305800	69.3486	19.4104	18.9203	239.493	2358.07
PF3D7_0306000	26.4221	3.19454	56.8037	9.00621	16.8205
PF3D7_0306300	449.512	61.2036	52.8554	473.051	70.0179
PF3D7_0306500	75.7837	11.7224	28.4467	43.3144	1
PF3D7_0306900	448.816	956.065	39.1711	174.119	98.4846
PF3D7_0307100	949.368	1752.75	62.8901	355.883	116.963
PF3D7_0307200	2552.83	4111.34	214.233	570.821	478.183
PF3D7_0307300	9.6563	19.6008	1.50959	510.016	280.536
PF3D7_0307500	253.554	11.6792	137.413	142.82	14.5254
PF3D7_0307700	852.056	37.2567	861.459	807.557	2001.1
PF3D7_0308000	136.227	9.58402	14.0216	24.0971	88.4528
PF3D7_0308500	77.0966	41.4113	3.85578	6.4839	1
PF3D7_0308600	22.9563	8.07264	3.84969	1	1
PF3D7_0308700	2.83542	1	401.241	126.427	42.9299
PF3D7_0308800	213.261	12.9545	20.283	38.2899	8.93752
PF3D7_0309000	76.4686	19.7812	21.4126	337.587	48.7821
PF3D7_0309100	1	1	1	132.89	1
PF3D7_0309600	3389.88	6848.08	811.175	1232.3	1020.04
PF3D7_0310000	186.492	20.5284	128.409	474.834	14.5254
PF3D7_0310400	723.18	33.9378	351.325	42.5378	163.316
PF3D7_0311500	9.79296	12.5428	1	1	1
PF3D7_0311900	32.4912	13.2703	17.8217	161.157	86.3208
PF3D7_0312000	258.22	25.9346	11.7864	137.61	1
PF3D7_0312100	206.482	20.351	22.5457	83.3024	16.2665
PF3D7_0312200	296.112	33.5762	90.4272	715.998	1319.8
PF3D7_0312500	259.643	246.495	1335.47	88.22	218.028
PF3D7_0312800	527.033	1268.39	84.6663	174.175	138.061
PF3D7_0313100	1115.72	340.68	70.9304	217.053	65.4159
PF3D7_0313300	98.7603	7.27913	16.3017	8.11718	26.0712
PF3D7_0313600	19.273	4.5696	296.729	58.2226	2409.6
PF3D7_0313700	492.958	43.4261	32.0785	162.331	45.3464
PF3D7_0313800	395.157	28.6667	20.8023	303.023	70.1721
PF3D7_0314200	47.1699	16.005	31.9439	118.135	1079.62
PF3D7_0314500	55.3057	252.143	16.0436	35.6527	1
PF3D7_0315100	19.6162	24.1391	3.69324	1	1
PF3D7_0315300	243.517	59.7903	58.7657	65.238	1285.07
PF3D7_0315500	311.746	25.5523	25.6059	199.408	523.869
PF3D7_0315700	199.221	111.115	351.257	2393.07	90.9221
PF3D7_0315900	6.39741	5.68025	27.7852	9.3091	1
PF3D7_0316300	132.704	28.5483	9.40397	52.1406	454.971
PF3D7_0316500	217.764	14.6449	404.031	250.034	523.493
PF3D7_0316600	48.447	8.52554	18.8039	19.3456	1
PF3D7_0317100	56.8592	5.72058	2.93108	9.84854	23.733
PF3D7_0317800	157.778	34.4744	12.8617	1	1
PF3D7_0317900	154.23	17.258	7.87141	20.7115	16.875
PF3D7_0318100	242.532	395.046	17.1562	51.8906	106.701
PF3D7_0318400	7.49098	7.71013	5.78572	130.1	6004.09
PF3D7_0319200	778.657	1785.38	81.3604	175.227	52.9162
PF3D7_0319500	125.58	41.3427	13.2399	42.3121	8.93752
PF3D7_0319800	19.0338	3.92188	6.80445	199.441	81.9764
PF3D7_0319900	84.9268	3.01345	34.9135	66.3323	1
PF3D7_0320000	221.031	61.6239	82.5431	603.873	1106.7
PF3D7_0320400	207.133	57.0262	14.9375	10.2546	168.865
PF3D7_0320500	150.347	4120.48	492.983	985.017	19.3702
PF3D7_0320600	99.8474	13.0067	41.7842	186.077	242.852
PF3D7_0320900	654.475	258.092	4069.56	134.56	186.601
PF3D7_0321400	18.5019	1.67842	239.033	8.29948	82.0782
PF3D7_0321500	513.673	600.02	36.2109	92.2911	60.2666
PF3D7_0321600	594.869	1170.56	133.273	183.969	219.591
PF3D7_0322000	92.8769	99.1424	13.1032	1	40.8446
PF3D7_0322100	42.7525	22.108	2.59223	1	1
PF3D7_0322200	121.087	9.21794	117.553	668.419	69.2372
PF3D7_0322300	218.669	90.4103	37.4635	21.2224	1
PF3D7_0322400	183.382	569.859	14.0015	105.421	172.903
PF3D7_0322600	184.162	68.9319	22.0377	73.4686	787.364
PF3D7_0322800	17.0322	1	19.6952	66.4187	114.048
PF3D7_0322900	2287.12	4432.77	195.504	527.152	492.801
PF3D7_0323300	27.7378	16.5205	1	15.1091	1
PF3D7_0323400	56.6324	15.8351	928.348	74.5101	77.3958
PF3D7_0403300	171.113	46.8649	35.8655	33.6754	11.6357
PF3D7_0403500	57.5675	15.7692	5.72165	9.84854	8.93752
PF3D7_0404000	5.76224	1	463.237	63.8598	16.7433
PF3D7_0404200	31.4216	17.9812	4.33759	8.33208	1
PF3D7_0404700	40.022	52.2388	10609.8	131.011	369.128
PF3D7_0404800	58.2886	1	208.387	873.718	443.171
PF3D7_0405000	125.754	681.236	68.5496	32.8961	65.2176
PF3D7_0405600	46.3394	79.3595	15.9126	19.0161	1
PF3D7_0405700	37.0387	11.7107	20.5789	215.826	1784.49
PF3D7_0406600	26.6102	1.67842	2.48049	1	1
PF3D7_0406800	137.782	12.6619	4.41204	86.257	41.1757
PF3D7_0407400	122.086	394.294	18.5477	101.183	1
PF3D7_0407500	79.3718	258.201	10.7597	48.8218	27.1809
PF3D7_0407800	249.373	28.8524	895.883	143.243	206.267
PF3D7_0408000	4.78419	4.25288	24.1403	16.9296	1
PF3D7_0408200	10.3353	14.3274	9.81518	94.2068	557.113
PF3D7_0408400	279.427	85.6296	16.3977	17.3446	22.4629
PF3D7_0408500	672.599	35.2677	252.9	179.005	2199.28
PF3D7_0409100	84.8258	323.922	56.9308	55.821	74.3721
PF3D7_0409200	206.824	1381.93	166.699	80.3976	32.9071
PF3D7_0409400	127.845	256.465	15.6062	37.1165	49.95
PF3D7_0409800	682.189	3434.42	3692.72	351.323	347.248
PF3D7_0409900	1.63023	5.51649	3.28901	42.0938	22.3347
PF3D7_0410500	36.1494	2.85671	16.3682	2596.56	14.5254
PF3D7_0411100	78.3979	11.7527	3.76811	6.4839	49.95
PF3D7_0411700	8.99816	1.61128	23.9504	466.141	86.6705
PF3D7_0412000	438.516	26.8564	563.952	114.395	97.8487
PF3D7_0412200	178.097	88.236	11.4114	30.2074	10.51
PF3D7_0413600	462.757	85.3209	78.6749	92.1743	31.4746
PF3D7_0414200	12.4387	1	3.24437	10.6699	1
PF3D7_0414500	11.2374	1	2.14347	63.551	153.123
PF3D7_0414600	197.118	15.6941	932.74	336.348	232.638
PF3D7_0414900	9.71971	7.96059	964.457	11.1899	1
PF3D7_0415400	208.209	114.839	173.951	28.4446	1
PF3D7_0415700	125.546	15.3514	13.803	87.3862	1
PF3D7_0415900	456.252	1064.86	80.217	108.678	82.4955
PF3D7_0416300	82.8399	4.39699	10.5052	69.5837	8.93752
PF3D7_0416400	602.845	49.3798	35.1868	646.34	50.993
PF3D7_0416500	23.5604	6.81587	6.14955	175.691	29.4212
PF3D7_0416800	35.0779	14.4558	125.289	19.0161	1
PF3D7_0417100	4.84003	1	1	31.1364	33.6437
PF3D7_0417900	30.1068	3.74722	84.8366	85.5889	2740.5
PF3D7_0418100	56.1756	43.94	204.04	99.1562	523.277
PF3D7_0418500	31.4149	6.79133	46.6393	1	1
PF3D7_0418700	346.783	2766.31	243.996	208.011	89.7946
PF3D7_0418800	6.5714	6.67568	172.181	514.356	1
PF3D7_0418900	9.45893	1	404.517	95.8891	26.3306
PF3D7_0419000	43.5653	515.939	160.917	517.725	5914.1
PF3D7_0419100	140.404	46.6229	318.287	75.634	72.4551
PF3D7_0419300	15.753	15.0531	1	1	1
PF3D7_0419500	275.846	27.5887	189.915	17.2402	10.51
PF3D7_0420100	191.982	914.21	57.3443	35.36	125.131
PF3D7_0420200	851.475	169.439	93.628	180.971	42.5308
PF3D7_0420500	19.0137	1	18.6352	88.9445	185.929
PF3D7_0421900	7.91258	1	19.2636	114.844	1
PF3D7_0422000	174.077	9.06378	23.0687	585.705	1
PF3D7_0422400	1534.48	2654.44	145.415	489.432	241.999
PF3D7_0422700	31.8555	98.4913	5.70792	6.4839	20.6816
PF3D7_0422800	162.346	19.8895	7.07849	72.8883	10.51
PF3D7_0423200	113.981	22.7875	6.47719	181.101	1
PF3D7_0423500	189.932	27.7008	2300.88	654.735	124.505
PF3D7_0501700	42.2818	1	3.12743	101.812	453.344
PF3D7_0501800	547.119	26.8892	23.7191	205.425	500.86
PF3D7_0501900	126.971	42.8192	7.8475	22.5662	169.553
PF3D7_0502200	198.808	564.42	25.6092	27.899	18.4476
PF3D7_0502400	261.072	1567.07	97.2866	32.7405	46.6334
PF3D7_0502600	77.8554	32.0628	37.6577	477.07	2470.09
PF3D7_0502700	426.87	95.5349	37.7631	44.8632	92.2699
PF3D7_0502800	44.1123	11.1065	4.76733	8.73503	8.93752
PF3D7_0503100	256.179	35.7715	15.2616	181.476	263.957
PF3D7_0503200	204.371	15.068	138.799	234.317	2339.19
PF3D7_0503600	11.1615	10.678	648.668	26.8388	1
PF3D7_0503800	1537.5	3026.02	95.9857	486.647	533.776
PF3D7_0503900	1385.27	463.929	222.72	83.2382	85.3542
PF3D7_0504100	26.1318	7.86632	582.305	172.92	101.812
PF3D7_0504200	82.9598	17.1499	1890.45	181.063	176.816
PF3D7_0504300	70.6812	10.7118	3.78203	172.564	93.9533
PF3D7_0504500	2.53522	2.62043	5.97568	790.074	19.3702
PF3D7_0504600	162.231	4.893	12.1959	141.198	1
PF3D7_0505300	83.3744	301.405	45.3931	8.29948	343.33
PF3D7_0505400	350.88	55.4399	22.8464	30.8923	157.031
PF3D7_0505500	229.194	50.9379	83.5254	171.415	1329.61
PF3D7_0505600	30.365	20.7105	4.556	230.033	98.7195
PF3D7_0505800	25.7521	23.8118	1	1	26.4201
PF3D7_0506100	821.938	3803.59	198.725	816.613	174.208
PF3D7_0506200	38.7432	189.668	9.92642	25.0466	1
PF3D7_0506400	2.838	4.00409	3.43896	319.636	1
PF3D7_0506800	1175.93	3502.46	1234.54	191.882	200.8
PF3D7_0506900	506.9	21.3892	230.41	2356.43	146.61
PF3D7_0507000	10.3504	1.76947	1	1	1
PF3D7_0507100	3920.69	10039.9	306.513	1344.54	1176.04
PF3D7_0507200	120.653	43.3605	1792.52	890.876	121.749
PF3D7_0507400	7.45997	1	9.30996	60.0612	90.9554
PF3D7_0508100	124.128	76.2824	737.692	102.315	112.183
PF3D7_0508400	5.76718	1.87486	6.8614	544.842	1811.72
PF3D7_0508500	333.051	194.464	1769.57	552.015	223.955
PF3D7_0508600	237.554	183.279	1303.16	314.94	57.9716
PF3D7_0509100	523.728	49.6586	52.7493	820.516	7007.77
PF3D7_0509500	106.699	16.8861	4.83308	37.2289	1
PF3D7_0509900	257.563	33.8145	22.3493	15.9211	123.479
PF3D7_0510000	27.1218	7.49827	19.7929	556.704	2938.38
PF3D7_0510200	299.576	429.557	27.0998	34.8848	76.9471
PF3D7_0510300	1	1	7.07804	27.6209	1
PF3D7_0510400	62.1974	114.124	8.29804	19.0161	1
PF3D7_0510700	39.4498	13.7001	7.37827	5024.31	167.129
PF3D7_0510800	5.40913	3.32883	1	22.9962	1961.97
PF3D7_0511100	19.7264	8.80751	2.06372	368.229	1
PF3D7_0511200	381.58	21.7213	29.4376	1235.04	588.663
PF3D7_0511700	84.2155	4.49195	35.8675	8.33208	23.4014
PF3D7_0512200	231.23	55.3645	15.473	1	10.51
PF3D7_0512600	442.889	147.325	52.6539	81.4764	1
PF3D7_0512800	381.181	122.678	185.083	366.301	1149.81
PF3D7_0512900	181.695	62.0055	7.95619	54.6415	10.9195
PF3D7_0513000	2.13596	3.00578	26.7858	563.36	1
PF3D7_0513100	128.962	23.2595	504.147	305.674	24.758
PF3D7_0513300	691.296	475.508	65.7143	117.632	29.6771
PF3D7_0513600	792.471	24.0828	53.5589	301.491	27.9576
PF3D7_0513900	204.738	25.4632	12.0145	70.0401	14.5254
PF3D7_0514000	3.82283	6.18697	1	160.084	381.873
PF3D7_0514500	6.73507	9.64307	14.1123	1920.48	40.8446
PF3D7_0514600	33.2874	9.09742	32.1392	189.143	23.4014
PF3D7_0514700	349.198	44.5419	98.9911	373.779	1780.36
PF3D7_0515400	13.2494	10.8537	21.3239	5530.84	83.7551
PF3D7_0515500	31.2165	2.46118	92.0005	143.235	561.29
PF3D7_0515600	63.835	13.3471	1353.62	2062.06	3385.26
PF3D7_0515700	87.0076	11.2157	1768.45	888.405	49.3409
PF3D7_0515800	21.2643	18.3416	2.92082	46.6603	1
PF3D7_0516000	285.691	195.393	15.7255	61.147	38.9212
PF3D7_0516200	1033.35	2338.39	90.6835	285.196	210.951
PF3D7_0516300	432.833	1134.96	73.5413	260.758	72.7931
PF3D7_0516400	744.417	139.363	62.624	338.324	46.0679
PF3D7_0516500	24.1462	7.14418	28.4644	2429.96	30.1928
PF3D7_0517000	2840.23	5525.2	398.448	746.488	1189.27
PF3D7_0517100	80.0292	43.566	4.6745	15.538	1
PF3D7_0517200	9.80422	4.85297	4.89608	51.3782	1
PF3D7_0517400	1628.5	194.472	94.4413	108.887	3649.24
PF3D7_0517500	71.0755	36.1338	9.68734	825.84	244.533
PF3D7_0517600	34.5449	5.36224	78.7369	263.039	73.006
PF3D7_0517700	1644.98	2434.51	184.098	394.07	171.931
PF3D7_0517800	12.7336	4.19366	1	2255.63	196.823
PF3D7_0518400	2.61166	1	7.80323	164.271	79.3021
PF3D7_0518600	483.788	293.263	208.994	712.953	2234.75
PF3D7_0518700	14.2388	22.3532	24.9275	439.752	1053.63
PF3D7_0518800	12.739	9.96008	12.5745	3414.07	1
PF3D7_0518900	1.79018	1	10.6932	53.0456	1
PF3D7_0519100	313.396	24.5338	30.4586	153.667	39.9473
PF3D7_0519400	1524.55	3850.73	154.524	411.984	641.178
PF3D7_0519600	326.909	48.6142	14.1515	86.2254	302.992
PF3D7_0519900	278.856	109.403	17.745	97.62	1
PF3D7_0520000	177.827	441.072	24.8423	31.0465	1
PF3D7_0521100	35.5869	7.49864	8.43794	44.816	130.575
PF3D7_0521400	672.268	200.034	34.7423	127.431	23.4712
PF3D7_0522100	47.6321	7.13887	767.227	53.0954	94.1182
PF3D7_0522300	176.612	614.835	927.325	238.473	65.3874
PF3D7_0522600	9.9801	1	89.0797	19.4527	67.3896
PF3D7_0522800	102.186	91.8661	5.82129	15.3324	14.5254
PF3D7_0523100	490.949	95.7715	29.0353	182.683	48.6251
PF3D7_0523200	56.6264	10.401	4.47738	103.413	197.469
PF3D7_0523300	13.75	1	13.6149	1	1
PF3D7_0523600	174.401	10.6116	44.3612	151.232	274.944
PF3D7_0523700	126.095	51.7033	13.0884	1301.06	256.937
PF3D7_0523900	306.249	285.886	10.9963	198.498	1
PF3D7_0524200	13.6091	3.29032	11.115	464.777	1
PF3D7_0524300	102.86	219.409	12.4312	7.71132	103.252
PF3D7_0524400	4.48429	12.4834	1	1	1
PF3D7_0524500	5.70563	10.9965	1	1	1
PF3D7_0524900	402.847	1051.19	102.637	106.763	76.3871
PF3D7_0525400	525.961	94.0846	689.622	179.398	120.255
PF3D7_0525500	204.642	302.62	24.2007	45.7513	40.8446
PF3D7_0525700	14.4009	5.69925	2.21016	1	1
PF3D7_0525800	76.0634	797.39	19956.1	420.876	859.339
PF3D7_0526100	45.9681	37.7209	1	26.057	1
PF3D7_0526300	222.778	20.2157	77.5493	861.586	11.6357
PF3D7_0526400	109.802	9.91126	15.4148	92.4448	1
PF3D7_0527000	195.112	7.4474	97.8626	56.2578	417.62
PF3D7_0527600	138.383	5.37177	10.1708	93.218	1
PF3D7_0528200	407.212	665.071	43.2575	65.8909	64.1731
PF3D7_0528300	5.40291	4.65565	1004.04	26.0283	41.3327
PF3D7_0528500	4.65544	1	3.4603	187.716	1
PF3D7_0528600	218.15	642.061	59.4742	18.0109	25.7765
PF3D7_0528700	20.6318	11.4788	1	1	1
PF3D7_0528800	292.273	1552.14	258.015	86.243	126.145
PF3D7_0528900	18.1052	6.62303	10.8984	1063.66	1
PF3D7_0529100	323.04	90.9244	18.3378	43.3435	65.1018
PF3D7_0529300	171.329	65.6844	7.02129	41.1347	10.9195
PF3D7_0529500	35.3815	11.5147	5.78572	8.67307	8.93752
PF3D7_0529700	170.488	140.702	14.2998	76.7809	1
PF3D7_0529800	537.79	82.5729	248.357	281.451	1268.35
PF3D7_0530100	15.7266	8.76831	20.7526	1	1
PF3D7_0530500	35.1752	9.5	5.24061	94.1903	62.4106
PF3D7_0530600	261.622	272.673	31.465	51.657	16.875
PF3D7_0530750	39.2442	2.64989	9.97039	274.701	1
PF3D7_0530800	68.5991	5.19183	8.73585	2824.99	1
PF3D7_0531200	44.1617	6.60519	3.42449	10.2546	19.3702
PF3D7_0602000	30.1029	59.8553	12.136	318.223	317.803
PF3D7_0602200	503.516	228.385	28.4672	81.2072	28.7764
PF3D7_0602300	30.4317	3.40108	1	35.0258	1
PF3D7_0602500	70.9916	16.4926	8.28802	8.67307	1
PF3D7_0602700	219.503	220.751	42.5062	2667.56	27.9576
PF3D7_0602800	317.834	318.246	46.539	98.1719	10.51
PF3D7_0602900	547.927	264.129	173.13	125.03	1808.58
PF3D7_0603200	267.254	39.3255	19.9144	40.2402	1
PF3D7_0603400	581.761	1895.95	54.4812	367.232	181.034
PF3D7_0603700	114.042	53.455	299.51	17.9277	29.4714
PF3D7_0603800	348.732	14.6517	148.603	351.916	1206.68
PF3D7_0603900	21.7409	5.13719	9.29298	233.087	4226.33
PF3D7_0604400	15.0091	15.8468	12.3888	2570.49	32.9071
PF3D7_0604800	85.7368	33.3633	145.121	34.8069	10.51
PF3D7_0604900	63.5535	9.15649	2.48658	19.1039	1
PF3D7_0605200	93.5839	15.377	15.6364	163.33	317.503
PF3D7_0605400	3.66048	1	1	1	122.836
PF3D7_0605500	267.541	13.0751	37.512	45.8626	122.109
PF3D7_0605600	201.769	32.7695	195.224	150.233	1708.74
PF3D7_0605700	10.6637	2.50634	7.47035	890.267	49.95
PF3D7_0605800	609.601	67.1531	909.35	581.534	2413.35
PF3D7_0605900	405.777	9.33026	80.5726	413.013	721.099
PF3D7_0606200	97.2181	38.2018	110.89	326.801	37.6012
PF3D7_0606400	7.882	15.1829	1	2205.7	10.51
PF3D7_0606500	580.586	1113.31	219.411	58.1443	49.6308
PF3D7_0607000	392.012	1024.12	35.604	256.961	354.422
PF3D7_0607100	26.8226	3.06885	36.618	361.792	196.122
PF3D7_0607200	349.188	19.9727	100.329	570.886	141.335
PF3D7_0607600	64.9022	5.16389	26.7306	59.8455	1016.18
PF3D7_0607700	206.654	29.2234	361.551	2720.32	250.515
PF3D7_0607800	475.381	100.618	58.0254	85.0464	10.9195
PF3D7_0608000	222.451	14.9531	12.1039	95.9392	23.733
PF3D7_0608100	424.216	101.359	65.9032	153.427	10.9195
PF3D7_0608400	28.8722	1.67842	10.2635	10.2546	1
PF3D7_0608500	414.45	65.3263	16.8557	83.9085	1
PF3D7_0609100	4.73426	27.1838	1	1	1
PF3D7_0609200	24.2963	25.6897	16.72	300.062	1
PF3D7_0609500	26.3384	3.62895	15.3852	86.1082	131.546
PF3D7_0610500	124.633	41.4384	7.44007	16.0051	30.924
PF3D7_0611200	937.286	198.353	48.4491	187.61	1086.94
PF3D7_0611300	211.604	16.3665	13.7042	80.4337	1
PF3D7_0611500	2.82584	1	8.27141	315.065	22.3347
PF3D7_0611700	411.649	961.521	67.7656	84.6266	49.3734
PF3D7_0612000	22.7314	3.01808	26.9224	1	1
PF3D7_0612100	80.8949	277.209	88.0399	37.0944	36.1054
PF3D7_0612300	47.6808	7.44347	172.929	64.8076	11.6357
PF3D7_0612400	105.045	9.8447	263.206	84.3648	8.93752
PF3D7_0612500	4.11132	7.71321	9.19106	1037.34	19.3702
PF3D7_0612600	245.386	464.163	67.1666	133.18	32.1415
PF3D7_0612800	191.98	380.844	1059.81	204.043	126.191
PF3D7_0612900	366.282	2236.49	198.774	145.587	285.577
PF3D7_0613200	11.443	1	1	1	1
PF3D7_0613300	37.2895	9.45848	1811.57	141.683	48.4616
PF3D7_0613400	538.603	31.8318	113.677	820.217	229.871
PF3D7_0613900	15.3519	23.0527	2333.74	17.3446	41.9366
PF3D7_0614100	422.949	70.3674	2592.98	413.259	65.9092
PF3D7_0614300	145.357	619.46	199.199	26.1932	61.5217
PF3D7_0614500	1754.01	4584.47	191.882	677.504	504.128
PF3D7_0614700	11.6809	2.63757	1289.25	330.948	420.374
PF3D7_0614900	250.062	93.1242	304.043	147.106	785.707
PF3D7_0615000	48.3907	74.1731	13.2451	1	22.3347
PF3D7_0615100	37.0353	1	6.12986	133.998	1
PF3D7_0615200	34.0415	11.1209	19.7886	3071.25	44.8908
PF3D7_0615500	45.5349	7.69875	21.3248	31.1093	296.057
PF3D7_0615700	324.245	761.645	49.4108	143.163	192.472
PF3D7_0616000	88.2918	25.0722	4.25917	18.3858	35.5278
PF3D7_0616200	799.244	37.672	1424.72	1140.56	1931.34
PF3D7_0616600	199.772	23.0098	11.8283	485.928	26.0712
PF3D7_0617000	80.6132	61.9865	5.11561	314.602	87.1776
PF3D7_0617200	2919.83	4786.23	205.396	999.137	334.499
PF3D7_0617300	19.2088	4.45805	81.7974	11.1899	51.7347
PF3D7_0617800	5745.03	563.018	15972.8	9085.46	2170.11
PF3D7_0618000	69.607	11.3637	2238.53	78.9277	101.463
PF3D7_0618200	627.09	617.649	47.8738	108.046	88.2421
PF3D7_0618300	1504.84	3156.87	263.092	505.968	716.765
PF3D7_0618400	6.55834	43.9838	55.4165	196.797	61.5217
PF3D7_0618500	62.4501	6.94475	5.68978	23.3046	1
PF3D7_0618600	385.206	149.737	23.8336	137.389	8.93752
PF3D7_0618700	48.7621	5.62916	3.52912	17.1337	16.875
PF3D7_0618800	295.346	93.3032	276.689	195.158	2955.21
PF3D7_0619700	449.521	46.6018	856.096	357.146	268.55
PF3D7_0620300	25.6825	4.29296	205.751	38.841	16.8205
PF3D7_0620600	3.12681	1	1	22.9962	924.589
PF3D7_0621100	527.168	20.2927	1711.63	874.481	105.719
PF3D7_0621300	110.298	730.863	39.5738	95.1208	174.701
PF3D7_0621400	10.558	18.215	16.1007	2743.8	121.049
PF3D7_0621500	269.668	68.1283	18.2851	21.2224	14.5254
PF3D7_0621800	514.594	1348.65	49.2551	93.1953	95.9873
PF3D7_0622000	59.3036	36.7371	1.61898	98.9794	312.899
PF3D7_0622200	198.547	294.877	27.7537	45.3085	48.7821
PF3D7_0622800	358.432	513.452	47.161	136.351	1800.27
PF3D7_0623000	641.161	115.516	55.3185	104.472	49.95
PF3D7_0623200	129.378	68.8959	511.265	750.21	32.9071
PF3D7_0623300	50.5413	5.08128	25.2424	1	1
PF3D7_0623400	99.7317	3.4587	93.3932	333.546	1
PF3D7_0623600	202.958	751.261	159.379	52.0547	119.361
PF3D7_0623900	59.1388	19.1359	8.0473	37.6911	149.989
PF3D7_0624100	88.546	17.3314	4.76178	59.2784	8.93752
PF3D7_0624200	390.068	36.8412	22.5702	864.238	94.2957
PF3D7_0624300	31.0965	10.7742	4.24245	859.946	1
PF3D7_0624500	29.612	1	4.62853	28.6712	203.571
PF3D7_0624700	257.344	31.7877	36.2988	6.4839	1
PF3D7_0624800	4.68325	1	2.97015	1	23.417
PF3D7_0625100	5.28343	7.83527	1	180.47	1
PF3D7_0625500	68.2161	3.66693	405.743	22.0224	1
PF3D7_0625700	51.6865	15.8066	5.53459	21.9	1
PF3D7_0626100	82.8603	11.4314	1	48.8452	10.51
PF3D7_0626200	68.6942	65.7499	8.36952	6.4839	11.6357
PF3D7_0626300	6.5074	4.82497	18.0796	1	1
PF3D7_0626500	57.3817	7.04971	12.1757	112.988	2707.57
PF3D7_0626700	139.627	35.2079	2.80574	53.4914	14.5254
PF3D7_0626800	676.708	834.157	35.1147	45.1702	90.0622
PF3D7_0626900	220.492	17.6941	17.8996	37.0321	99.8204
PF3D7_0627000	4.35125	2.60169	1	70.7523	971.375
PF3D7_0628000	90.238	11.8412	11.522	46.0681	1
PF3D7_0628100	145.441	72.5627	5277.17	5869.11	414.793
PF3D7_0628300	701.033	2607.58	149.779	86.4266	163.073
PF3D7_0628400	3.50806	1	1	55.4225	1
PF3D7_0628500	18.2045	1.87486	2.21016	91.3153	83.5119
PF3D7_0628800	356.181	129.667	17.0214	415.562	63.2034
PF3D7_0629000	209.079	123.914	11.3833	29.7493	26.5206
PF3D7_0629100	110.285	151.309	12.0255	38.0277	1
PF3D7_0629300	129.841	13.0107	852.055	645.47	87.0979
PF3D7_0629400	34.6546	186.516	3.89677	47.794	78.2494
PF3D7_0629600	38.0798	91.3343	18.655	1	49.95
PF3D7_0629800	71.9093	22.367	6.36722	167.789	79.0136
PF3D7_0629900	7.74623	4.64431	1	1	20.6816
PF3D7_0630000	56.8965	11.7854	95.3027	4328.28	556.902
PF3D7_0630200	8.78228	14.9281	68.2242	861.737	13.5518
PF3D7_0630300	649.834	48.5521	66.9925	114.628	2969.78
PF3D7_0630400	31.3003	3.58505	325.897	175.697	16.8205
PF3D7_0630500	72.5768	492.098	18.6572	65.141	16.2665
PF3D7_0630600	271.906	51.0714	26.1513	20.797	266.942
PF3D7_0630800	34.4865	4.59873	173.107	107.101	2185.29
PF3D7_0630900	205.077	1324.73	48.888	30.4771	56.1111
PF3D7_0703500	197.132	844.029	172.063	141.462	182.971
PF3D7_0703600	134.038	11.1181	702.778	78.6268	11.6357
PF3D7_0703700	12.7358	16.2025	2.50873	1	1
PF3D7_0704900	103.321	27.9172	4.75696	15.7385	103.255
PF3D7_0705300	304.369	22.4469	208.302	189.511	636.557
PF3D7_0705400	1052.74	73.7777	132.348	257.347	1636.63
PF3D7_0705600	169.91	44.8312	15.7111	82.0082	217.977
PF3D7_0705700	275.816	476.513	30.8888	94.8814	111.004
PF3D7_0705900	44.955	10.89	2.36698	1	1
PF3D7_0706400	108.347	191.803	4.80065	9.85081	55.6129
PF3D7_0706600	181.111	51.8997	12.6582	50.1536	1
PF3D7_0707400	268.412	472.4	44.8847	41.5878	30.601
PF3D7_0707600	186.975	161.409	13.2883	31.948	8.93752
PF3D7_0707900	464.469	1461.63	157.858	146.563	49.9607
PF3D7_0708200	260.102	42.6041	17.9919	79.1084	672.986
PF3D7_0708600	2.19488	1	5.1165	565.029	1
PF3D7_0708900	111.447	39.2183	2.48658	21.2615	1
PF3D7_0709400	166.06	11.3796	18.0352	302.726	708.304
PF3D7_0709900	522.593	30.4628	1152.66	450.57	391.495
PF3D7_0710000	428.634	61.5136	894.972	481.574	2331.79
PF3D7_0710300	19.131	14.4109	1	43.8338	1
PF3D7_0710500	120.967	22.2728	7.16795	19.1602	49.95
PF3D7_0710600	2342.81	4140.65	207.82	385.405	1025.22
PF3D7_0711100	4.4809	48.216	3.94035	1	1
PF3D7_0711300	63.1851	64.5724	19.217	23.2731	1
PF3D7_0713600	450.536	64.6851	45.1963	124.344	54.9871
PF3D7_0714100	36.2939	17.5276	8.56175	36.0179	1763.54
PF3D7_0714300	271.667	811.078	39.1025	153.208	25.7765
PF3D7_0714400	73.4071	30.832	2.48658	37.5384	2181.73
PF3D7_0715100	1	1	1	10.3475	428.34
PF3D7_0715300	30.7839	1	5.44148	329.523	81.659
PF3D7_0715400	2.23641	1	3.34195	722.123	1
PF3D7_0715700	69.6627	10.5486	3.46509	44.2065	26.5206
PF3D7_0715800	472.134	134.254	33.2409	155.968	18.857
PF3D7_0715900	295.95	75.4786	18.0175	59.4169	16.1517
PF3D7_0716000	997.719	4027.23	129.868	742.584	537.144
PF3D7_0716100	340.429	2623.91	376.744	26.4552	52.8581
PF3D7_0716200	113.157	2183.78	192.052	36.2469	46.7994
PF3D7_0716600	656.796	55.7037	541.848	63.0798	81.188
PF3D7_0716800	15.8528	45.7086	1	1	26.5206
PF3D7_0717000	14.3534	1	3.21491	8.1959	96.1612
PF3D7_0717500	443.343	13.3439	1253.59	182.288	2283.03
PF3D7_0717600	88.3401	10.475	462.287	600.012	283.887
PF3D7_0718100	446.861	43.8379	32.0837	191.747	2854.23
PF3D7_0718700	255.407	31.653	16.4198	31.5426	29.4212
PF3D7_0719000	60.5634	8.952	10.4589	74.2541	8.93752
PF3D7_0719100	409.654	53.8709	53.6431	984.186	159.949
PF3D7_0719400	141.955	90.5296	298.951	467.105	925.079
PF3D7_0719500	10.4182	3.72985	285.044	615.669	112.639
PF3D7_0719600	1523.08	3442.14	211.245	404.122	364.403
PF3D7_0719700	1797.87	3184.62	163.242	462.081	196.95
PF3D7_0719800	666.496	52.1423	71.8543	159.554	198.842
PF3D7_0720000	183.2	90.8626	13.0873	80.3247	1
PF3D7_0720100	562.877	1950.23	890.588	333.406	146.781
PF3D7_0720200	26.2315	102.178	69.3972	6.26053	1
PF3D7_0720300	32.9213	5.79596	22.4551	303.329	1
PF3D7_0720800	36.8731	43.4887	1.50959	52.0316	1
PF3D7_0720900	270.5	73.9859	10.3191	99.149	422.012
PF3D7_0721200	60.7219	36.1008	27.0859	85.2446	1
PF3D7_0721300	372.08	1961.61	560.487	207.394	84.4074
PF3D7_0721400	58.5255	12.9579	15.828	11.1899	1
PF3D7_0721600	2981.4	5680.52	219.772	821.171	725.065
PF3D7_0721700	2.16118	2.98161	16.1973	40.1949	84.6287
PF3D7_0722100	223.777	121.281	27.1139	359.239	25.236
PF3D7_0722200	61.1844	21.9868	13591	250.182	175.026
PF3D7_0722400	253.287	442.495	72.8194	82.663	51.3719
PF3D7_0722500	266.093	652.869	32.0945	115.245	26.5206
PF3D7_0722800	153.667	49.2554	111.091	2850.7	328.956
PF3D7_0722900	47.4662	16.1071	357.395	1727.89	167.416
PF3D7_0723000	253.349	37.2786	46.3308	9.85081	40.1917
PF3D7_0723100	18.9553	1	120.053	867.448	154.702
PF3D7_0723200	2.75691	1	15.5832	122.424	69.7805
PF3D7_0723300	76.0304	21.9565	223.883	559.426	141.227
PF3D7_0724500	82.7694	12.6549	14.7549	693.951	16327.8
PF3D7_0725200	59.2405	25.0018	6.71104	8.33208	1
PF3D7_0725300	499.755	581.77	70.6673	189.64	34.3643
PF3D7_0725400	20.4997	75.7579	2888.69	16.3383	40.7267
PF3D7_0726300	886.257	152.689	287.938	610.566	3137.18
PF3D7_0726800	382.916	137.534	29.8381	50.5837	16.875
PF3D7_0727300	234.939	43.1329	16.1671	144.393	8.93752
PF3D7_0727400	501.64	95.8235	22.1279	83.5077	44.0429
PF3D7_0728500	1.71818	1	1	1	178.654
PF3D7_0728600	115.107	36.025	54.9307	346.114	2016.6
PF3D7_0728700	102.139	11.4881	1807.92	530.697	50.0886
PF3D7_0728800	728.28	73.8333	559.698	59.9866	158.402
PF3D7_0729000	39.7961	52.596	6.34102	13.6011	8.93752
PF3D7_0729200	39.2812	44.3804	8.46004	1	1
PF3D7_0729300	256.532	1446.15	36.9261	120.353	57.6443
PF3D7_0729400	360.705	3062.07	77.25	574.811	66.4489
PF3D7_0729600	327.481	94.5561	44.3619	581.045	10.51
PF3D7_0729700	40.3521	5.9232	799.158	734.903	32.6411
PF3D7_0730200	104.417	77.2039	39.4271	17.3022	1
PF3D7_0730400	17.8811	1	96.1536	139.409	128.72
PF3D7_0801500	132.239	1053.28	337.772	164.474	8.93752
PF3D7_0801600	231.494	16.6637	19.5539	37.2707	1
PF3D7_0802000	291.416	47.3057	34.4095	858.087	26.7874
PF3D7_0802300	47.0729	354.312	68.383	11.7444	14.5254
PF3D7_0802400	1077.34	5154.17	2661.06	490.924	221.032
PF3D7_0802500	136.093	44.1654	363.992	120.175	40.7267
PF3D7_0802600	114.913	28.2038	1725.2	278.68	57.7572
PF3D7_0802700	9.17714	4.0582	1	400.236	120.822
PF3D7_0802800	41.4354	1.96892	6.41734	70.845	248.71
PF3D7_0802900	78.6874	65.0427	194.717	82.9057	23.4712
PF3D7_0803200	80.4313	11.2517	1128.42	360.128	480.831
PF3D7_0803300	194.214	25.1358	846.897	111.209	99.8322
PF3D7_0803400	175.998	9.12902	14.7916	303.027	120.049
PF3D7_0803500	272.836	252.23	1790.32	345.904	1103.65
PF3D7_0803700	25.9526	5.3765	2.51041	8.6205	54.4288
PF3D7_0803800	471.318	78.8044	54.848	104.871	61.3785
PF3D7_0804300	42.2141	167.61	6.35706	50.1273	1
PF3D7_0804900	31.8446	1	6.01152	88.4975	10.51
PF3D7_0805100	11.9677	6.48738	11.8964	5708.33	16.875
PF3D7_0805200	1	17.7886	1	1	1
PF3D7_0805400	70.888	11.9537	11.6305	11.278	1
PF3D7_0805800	454.868	13.2595	1260.59	2012.96	896.071
PF3D7_0805900	283.18	31.6079	21.5722	11.8607	103.846
PF3D7_0806000	451.841	142.162	139.917	116.553	935.231
PF3D7_0806200	112.145	7.7502	52.245	502.752	25.1611
PF3D7_0806300	46.0225	14.7788	4.01886	16.4701	192.565
PF3D7_0806400	177.596	9.23911	7.41	18.9911	40.3199
PF3D7_0806600	129.007	9.5508	545.237	58.8467	209.881
PF3D7_0807200	184.929	30.7107	223.603	62.1688	421.199
PF3D7_0807400	4.39279	1	4.42114	106.349	1
PF3D7_0807500	1107.06	196.728	56.0025	269.468	216.451
PF3D7_0808000	170.222	1477.9	423.875	109.224	214.15
PF3D7_0808100	117.015	36.1045	17.4036	62.8804	296.987
PF3D7_0808400	63.541	23.8063	70.4642	8.29948	8.93752
PF3D7_0809600	184.21	21.3562	17.0977	144.636	750.462
PF3D7_0809700	2.96173	5.43027	1	69.3169	726.765
PF3D7_0810100	125.754	16.6899	17.0452	65.9047	1
PF3D7_0810300	816.497	52.4254	59.5259	516.998	2788.08
PF3D7_0810400	155.562	133.61	154.212	755.384	74.9804
PF3D7_0810800	377.25	106.784	14.3275	88.0106	65.1018
PF3D7_0810900	54.6045	7.04461	1044.97	74.9381	64.2821
PF3D7_0811000	114.434	2.88958	114.514	258.453	348.33
PF3D7_0811400	998.103	217.288	60.4353	158.21	192.419
PF3D7_0811500	149.923	220.886	19.8359	1	39.3908
PF3D7_0811600	38.4549	7.66553	845.61	37.7195	81.1237
PF3D7_0811800	466.658	64.1994	18.7441	182.213	112.049
PF3D7_0812200	130.288	7.85587	8.61129	13.816	10.9195
PF3D7_0812300	8.89437	1	53.8444	47.7823	11.6357
PF3D7_0812500	792.906	2090.7	81.1766	211.195	503.823
PF3D7_0813300	2202.19	8831.29	311.367	1365.84	407.508
PF3D7_0813800	15.1801	6.72082	12.1456	278.607	1
PF3D7_0813900	1120.75	2634.09	77.4624	314.755	209.622
PF3D7_0814000	1815.58	4011.16	146.709	362.551	134.485
PF3D7_0814600	2.80845	5.55025	3.15093	1085.25	68.7317
PF3D7_0815100	128.685	41.034	6.83015	97.0054	188.248
PF3D7_0815200	20.6342	8.88273	2.14347	1	49.95
PF3D7_0815600	591.958	927	114.862	240.306	98.9297
PF3D7_0815700	543.694	52.3376	77.3927	67.5734	59.0237
PF3D7_0816000	183.423	529.871	75.7749	48.54	11.6357
PF3D7_0816100	12.857	17.8695	2.67036	1	14.5254
PF3D7_0816200	47.4378	4.85077	83.2948	84.3193	1
PF3D7_0816300	28.1261	1	39.0146	171.792	234.568
PF3D7_0816500	2.14671	6.40365	1	64.8186	1
PF3D7_0816700	140.78	75.1173	6.23534	11.278	16.2665
PF3D7_0817500	956.877	114.97	41.7215	299.669	107.794
PF3D7_0817600	36.6229	13.9398	3897.09	914.896	186.176
PF3D7_0817700	382.175	56.1406	13782	410.879	345.832
PF3D7_0817800	13.2059	2.23956	18.1	1	1
PF3D7_0817900	49.9474	370.184	28.6005	1221.37	8.93752
PF3D7_0818000	24.1537	271.988	13.2016	25.5224	19.3702
PF3D7_0818100	15.942	1	755.718	32.659	94.5619
PF3D7_0818300	6.98707	1	1	82.6765	66.4024
PF3D7_0818400	58.3451	590.623	163	138.283	22.3347
PF3D7_0818500	116.069	114.02	720.941	175.997	419.134
PF3D7_0818600	111.907	63.5016	19.6029	700.832	30.1928
PF3D7_0818700	525.292	50.4858	582.19	352.722	3054.93
PF3D7_0818800	220.197	1584.07	36.925	556.657	72.7314
PF3D7_0819100	29.2894	121.403	18.3577	53.0515	1
PF3D7_0819200	2.01244	6.62205	4.88444	231.327	21.5596
PF3D7_0819600	468.766	140.444	1040.13	379.693	40.7267
PF3D7_0820400	145.384	19.9956	5.4193	20.9483	1
PF3D7_0820500	169.859	94.2669	463.638	60.3194	53.1161
PF3D7_0820600	28.8172	1	30.7287	56.0791	222.995
PF3D7_0820900	62.6102	16.1916	88.9292	19.8482	11.6357
PF3D7_0821200	410.163	550.46	384.093	2468.88	492.658
PF3D7_0821400	226.248	614.953	215.936	44.9365	195.87
PF3D7_0821500	23.947	38.8796	7.04211	1	1
PF3D7_0821700	382.663	713.886	30.7432	97.0265	44.5463
PF3D7_0822100	262.358	43.5039	12.5132	20.6802	10.9195
PF3D7_0822400	53.3176	131.228	23.8942	333.802	2563.47
PF3D7_0822500	6.74612	2.0192	64.107	47.9006	463.675
PF3D7_0822800	11.4183	5.83746	1	1	1
PF3D7_0823400	7.96565	4.27777	1	330.084	1572.54
PF3D7_0823500	42.5318	34.2643	32.3846	13646.3	312.946
PF3D7_0823600	6.75819	1	4.42577	9.00621	1
PF3D7_0823800	108.787	13.235	7.50875	52.9017	10.9195
PF3D7_0823900	104.399	223.785	101.366	929.63	11.6357
PF3D7_0824200	643.679	62.427	117.626	729.029	1876.19
PF3D7_0824400	294.341	105.811	14.6217	31.9669	47.8897
PF3D7_0824500	158.188	55.0597	7.34048	127.338	1
PF3D7_0824700	42.8359	4.49895	11.9356	68.5739	90.7145
PF3D7_0824900	447.069	3044.34	565.98	142.122	88.2166
PF3D7_0825100	1	1	1	67.9309	665.938
PF3D7_0825300	260.905	18.0241	16.7351	132.11	16.875
PF3D7_0825400	23.2183	1	5.76769	9.85081	1
PF3D7_0825500	570.657	2997.97	141.852	371.105	342.493
PF3D7_0825700	22.9694	27.7888	33.8206	7407.83	23.733
PF3D7_0825800	13.5541	6.618	10.8054	5137.35	32.9071
PF3D7_0826000	426.715	436.669	39.3115	79.2489	48.178
PF3D7_0826600	151.361	59.3921	9.30238	168.202	8.93752
PF3D7_0826700	894.128	1652	62.4149	146.38	146.135
PF3D7_0827000	425.473	1999.38	122.735	689.295	394.86
PF3D7_0827400	17.7832	8.48567	8.00707	394.096	1
PF3D7_0828400	186.38	38.5527	13.7081	184.232	16.875
PF3D7_0828500	118.383	28.5387	200.135	18.5775	26.3306
PF3D7_0828700	316.742	203.22	1986.32	1265.6	7254.33
PF3D7_0828800	2.70192	1	168.628	1	1
PF3D7_0829000	94.3017	188.057	58.5156	24.1194	300.267
PF3D7_0829200	15.5799	11.4003	2.52785	1	1
PF3D7_0829400	2.01034	1	159.193	1	1
PF3D7_0903000	48.894	2.38068	6.91891	38.6833	1
PF3D7_0903100	25.8593	8.41154	33.9486	16.4701	1
PF3D7_0903400	855.495	1687.52	72.9034	263.398	498.686
PF3D7_0903600	429.935	34.3918	5105.52	798.067	363.168
PF3D7_0903800	8.83522	6.13181	5.5208	2584.41	118.364
PF3D7_0903900	2130.42	4603.61	166.22	530.604	699.153
PF3D7_0904200	26.0749	14.0594	9.54247	12232.5	1
PF3D7_0904300	14.6719	5.23531	3.81782	85.4803	231.39
PF3D7_0904500	205.193	55.1669	40.7621	41.5876	14.5254
PF3D7_0904700	601.458	23.1931	129.984	50.3455	96.7469
PF3D7_0904800	442.79	23.2748	30.9519	74.001	1139.18
PF3D7_0905000	118.579	8.947	10.6759	81.0237	11.6357
PF3D7_0905200	198.76	990.272	276.092	161.476	125.411
PF3D7_0905400	1262.42	48.1344	483.423	141.089	261.596
PF3D7_0905500	3.72489	1	21.331	1	16.8205
PF3D7_0905600	25.9376	1	8.59788	68.5809	2287.84
PF3D7_0906100	116.873	14.8993	106.119	95.6967	1
PF3D7_0906300	449.947	26.4599	78.4947	66.9631	761.997
PF3D7_0906400	39.7414	8.67488	67.4152	429.804	8.93752
PF3D7_0906500	217.733	124.621	54.1083	49.2101	8.93752
PF3D7_0906890	10.5713	4.07069	153.786	1	39.0055
PF3D7_0906910	239.351	54.5917	1209.71	155.354	366.804
PF3D7_0907000	109.696	19.792	29.6041	18.6132	1
PF3D7_0907100	267.043	54.6333	30.3526	168.968	1044.24
PF3D7_0907300	114.406	16.5989	8.24683	24.7475	15.2735
PF3D7_0907600	243.918	42.2692	26.5703	219.1	1696.06
PF3D7_0907900	551.875	48.2489	59.535	91.1112	29.5301
PF3D7_0908000	251.147	9.89422	430.911	94.0907	49.95
PF3D7_0908300	79.206	8.53916	10.2367	11.9678	16.1517
PF3D7_0908600	151.611	174.928	12.0956	72.4955	15.2735
PF3D7_0909100	16.2656	1	13.9262	391.152	134.23
PF3D7_0909500	7.96194	10.1677	3.20719	1816.83	25.7758
PF3D7_0909800	200.745	147.257	13.7334	48.0374	1
PF3D7_0910300	194.092	110.302	18.4879	229.683	23.733
PF3D7_0910600	18.3693	1	57.0139	13.9294	1
PF3D7_0910700	2.93647	9.41461	1	153.245	803.346
PF3D7_0910900	177.86	23.8592	13.1664	31.8598	328.339
PF3D7_0911000	27.43	1.67842	11.0861	9.65748	1
PF3D7_0911100	14.2111	19.8463	2996.79	87.74	121.09
PF3D7_0911200	254.87	6.11791	28.1494	116.819	69.8892
PF3D7_0911500	64.3214	19.9051	15.1875	4801.54	380.286
PF3D7_0911700	669.214	165.884	29.314	133.167	117.001
PF3D7_0911800	277.901	42.3109	22.0315	5413.13	76.8797
PF3D7_0912200	34.6144	1.55932	115.513	349.558	77.2372
PF3D7_0912800	146.233	354.233	22.4933	115.061	10.9195
PF3D7_0912900	472.258	73.6197	39.002	101.791	75.0471
PF3D7_0913000	64.3619	350.232	17.912	31.7494	31.533
PF3D7_0913400	28.4332	3.56149	43.3551	1	26.5206
PF3D7_0913500	128.38	18.3548	11.5309	11.2811	52.9258
PF3D7_0913600	222.207	37.533	17.3042	26.0609	1
PF3D7_0913700	291.549	64.5702	15.4521	49.3252	32.7501
PF3D7_0913800	4.54965	73.6445	66.3567	1	1
PF3D7_0914400	5.62951	4.26499	636.704	689.771	1
PF3D7_0914600	68.0469	35.9383	179.481	26.0171	32.9071
PF3D7_0914700	5.58061	1	13.5991	27.5139	1
PF3D7_0915100	204.994	88.5834	14.0035	11.8607	428.287
PF3D7_0915200	38.0103	8.36455	5.71442	101.406	2703.34
PF3D7_0915300	138.779	95.892	7.89366	1020.51	32.9704
PF3D7_0915600	106.354	454.568	326.477	156.726	80.4534
PF3D7_0915700	207.169	15.3827	378.348	433.619	32.6956
PF3D7_0915800	40.951	7.36575	122.939	915.646	1
PF3D7_0916000	50.7662	4.4485	583.238	310.001	747.51
PF3D7_0916300	21.1814	2.58148	490.376	135.441	42.9299
PF3D7_0916500	189.506	16.4693	12.9846	42.4555	14.5254
PF3D7_0916600	77.0311	344.161	104.925	49.8471	1
PF3D7_0916700	25.0754	62.1885	23.2192	8.82277	1
PF3D7_0916900	610.998	2512.53	717.174	109.293	108.037
PF3D7_0917000	593.373	38.2712	68.7592	502.62	2925.57
PF3D7_0917200	12.8369	5.35321	6.84676	89.0693	190.348
PF3D7_0917300	12.3008	1	90.0356	19.1602	1
PF3D7_0917500	585.366	47.4316	614.893	217.538	1048.52
PF3D7_0917700	34.1425	72.7574	5.16753	10.6699	1
PF3D7_0917800	20.4846	2.64989	4.31407	1	1
PF3D7_0918000	345.601	17.2681	2497.31	833.237	90.495
PF3D7_0918300	265.223	452.852	35.2917	32.4123	61.5217
PF3D7_0918400	35.1442	34.5488	5.66459	154.453	141.947
PF3D7_0918800	149.804	433.093	26.0679	114.103	26.7106
PF3D7_0918900	73.5739	70.4955	77.4908	70.2697	385.172
PF3D7_0919300	4.99589	4.25288	14.7757	13.9294	1
PF3D7_0919500	2.03138	1	17.277	8.33208	1
PF3D7_0920100	45.6714	25.9048	6.72311	8.48486	1
PF3D7_0920200	387.488	43.1151	26.8826	234.457	11.6357
PF3D7_0920300	74.6632	28.765	23.7103	4302.68	1
PF3D7_0920400	85.2603	23.8577	11.7613	136.403	272.323
PF3D7_0920500	8.19547	14.5748	13.9999	1754.67	217.486
PF3D7_0921000	286.285	118.895	55.8299	915.579	8.93752
PF3D7_0921100	77.8256	9.00588	166.187	70.6643	1
PF3D7_0921400	47.4119	5.76155	82.5366	1	10.9195
PF3D7_0921500	362.414	26.7253	621.805	104.993	134.666
PF3D7_0921600	137.59	183.14	15.8992	131.931	500.339
PF3D7_0921800	292.155	1242.58	143.825	340.383	112.178
PF3D7_0921900	1060.8	2985.69	303.129	739.094	150.482
PF3D7_0922000	18.6572	13.4636	9.76391	76.7613	1734.53
PF3D7_0922200	30.8089	399.676	339.153	74.5008	1
PF3D7_0922300	1.45483	1	1	315.022	1
PF3D7_0922900	19.9622	2.38068	1	34.2024	1
PF3D7_0923000	154.371	126.099	17.1179	1	1
PF3D7_0923100	12.4151	9.13938	50.7818	98.9951	1
PF3D7_0923200	30.294	95.0632	16.9246	31.6172	8.93752
PF3D7_0923600	19.5484	1	25.629	41.7674	1
PF3D7_0923700	7.01256	1	1	8.33208	325.704
PF3D7_0923800	389.361	50.3623	104.511	65.8545	780.463
PF3D7_0924100	602.543	757.47	25.335	116.534	277.915
PF3D7_0924200	66.3153	31.1128	5.36345	41.9192	1
PF3D7_0925000	33.0704	1	17.7253	35.0712	486.088
PF3D7_0925400	77.0077	4.4485	8.58719	109.173	187.121
PF3D7_0925500	78.5429	14.6097	21.7853	92.4917	8.93752
PF3D7_0925800	39.6636	24.7502	69.5361	92.9296	565.088
PF3D7_0925900	389.018	1107.22	37.9824	60.8168	124
PF3D7_0926100	197.347	387.274	59.0586	97.4498	642.508
PF3D7_0926200	109.441	78.9723	335.621	32.2874	36.2975
PF3D7_0926500	98.0075	87.7061	131.374	106.419	467.625
PF3D7_0926700	1073.81	1222	284.932	72.2047	61.5419
PF3D7_0927100	47.6383	1.76947	3.65695	16.4081	152.023
PF3D7_0927400	57.953	5.58281	11.042	533.037	1821.41
PF3D7_0927500	25.7109	4.29772	26.6883	89.6875	97.6104
PF3D7_0927700	125.155	17.4308	91.3154	415.01	21.1457
PF3D7_0928000	45.1343	3.6998	111.186	269.418	84.2547
PF3D7_0928200	106.941	24.7092	110.225	243.83	515.018
PF3D7_0928400	46.1203	8.28781	61.7723	1	1
PF3D7_0928500	141.453	101.949	693.574	226.575	156.621
PF3D7_0928800	22.8086	10.8127	6.85249	75.1585	364.861
PF3D7_0928900	80.9378	738.469	14.4621	115.303	400.401
PF3D7_0929100	77.3383	11.0739	3.68665	28.0501	174.524
PF3D7_0929200	105.597	55.7198	2.40101	47.7542	1
PF3D7_0929500	5.07966	1	31.5888	102.27	393.405
PF3D7_0929600	15.8425	13.0961	42.353	5844.75	214.501
PF3D7_0929800	112.09	8.6347	9.21963	27.9797	18.857
PF3D7_0930000	4.58157	3.25693	1	597.349	1
PF3D7_0930200	15.1963	2.16236	131.208	93.3442	1153.05
PF3D7_0930300	6966.92	529.057	81010	1881.47	5073.1
PF3D7_0930400	92.2942	59.5291	123.553	101.563	622.569
PF3D7_0931100	204.369	1490	68.373	177.645	115.081
PF3D7_0931400	1209.9	242.232	250.22	131.157	96.3027
PF3D7_0931600	183.998	128.31	290.118	343.889	2024.86
PF3D7_0931700	218.864	34.5562	32.3047	369.613	4554.73
PF3D7_0931800	188.314	55.0388	8.74733	43.1946	16.2665
PF3D7_0931900	1.83284	1	250.213	38.5637	613.904
PF3D7_0932000	9.09532	32.8464	4372.84	29.5971	270.109
PF3D7_0932100	793.65	99.0855	2370.93	212.752	187.742
PF3D7_0932200	90.2336	5.41646	167.997	38.4251	16.2665
PF3D7_0932300	254.065	120.813	16.0388	69.3521	8.93752
PF3D7_0932900	29.6392	3.42367	6.06869	37.7266	201.093
PF3D7_0933100	43.6535	14.8232	30.2881	243.508	856.371
PF3D7_0933300	294.822	35.1922	55.2684	780.08	173.349
PF3D7_0933400	114.675	23.5433	275.381	153.65	144.776
PF3D7_0933500	974.61	151.255	348.031	402.733	1872.71
PF3D7_0933700	65.8976	2.77809	2.06372	59.3885	72.9352
PF3D7_0933800	45.3608	3.78884	2.13273	221.269	1539.06
PF3D7_0934300	32.8045	3.77008	6.58544	13.1255	14.5254
PF3D7_0934400	456.545	49.7178	57.0622	241.51	49.95
PF3D7_0934600	5.59552	63.1184	186.609	14.2189	1
PF3D7_0934800	47.4471	6.24713	260.711	25.8801	152.525
PF3D7_0935100	18.8526	4.80836	7.71219	1	1
PF3D7_0935200	97.829	64.0106	242.037	37.8899	8.93752
PF3D7_1002300	16.8284	1	2.14347	65.1724	1
PF3D7_1002400	534.131	1359.13	182.339	268.966	16.875
PF3D7_1002500	59.6801	16.7778	2.30296	11.2811	1
PF3D7_1002700	209.481	6.44723	25.0068	96.843	57.9975
PF3D7_1002900	18.5568	8.87613	54.4947	22.6319	1
PF3D7_1003000	21.3731	5.35692	178.945	7.71132	1
PF3D7_1003600	22.3049	61.0417	2539.23	476.413	40.7267
PF3D7_1003900	299.07	191.529	23.7827	70.6941	1826.36
PF3D7_1004000	5322.54	13707.7	676.026	1600.05	1428.03
PF3D7_1004700	114.807	20.4203	9.69153	13.9294	59.4601
PF3D7_1004900	166.878	28.9755	18.524	57.9103	49.95
PF3D7_1005100	215.552	858.608	98.097	49.9555	29.4971
PF3D7_1005200	4.56982	1	1	28.2793	1
PF3D7_1005300	1	1	25.7592	41.2529	449.959
PF3D7_1005400	1	1	1	18.925	32.9071
PF3D7_1005500	503.099	31.0593	62.0139	1415.65	821.014
PF3D7_1005700	139.946	41.3284	1150.15	92.9852	241.782
PF3D7_1005800	1	1	5.29656	1	1
PF3D7_1005900	801.257	63.3552	124.024	707.873	66.7437
PF3D7_1006000	7.19822	6.91366	10.6578	2403.5	3864.73
PF3D7_1006100	59.4329	6.13088	7.11642	96.4753	1
PF3D7_1006200	87.9765	125.101	22.6783	10.3475	40.9793
PF3D7_1006300	12.8765	12.7034	10.6609	2056.68	25.236
PF3D7_1006400	120.146	13.1091	13.4294	128.655	1
PF3D7_1006500	204.164	17.6257	5.43727	95.7346	26.0712
PF3D7_1007000	268.234	34.6184	46.3406	1826.05	80.0949
PF3D7_1007100	3.54214	5.79212	6.07344	379.326	1482.14
PF3D7_1007200	238.171	17.9489	58.6024	183.433	760.683
PF3D7_1007300	1	2.63757	304.577	21.6919	1
PF3D7_1007400	390.749	37.6246	583.863	60.7638	40.4038
PF3D7_1007900	844.796	1378.04	69.3981	183.805	133.984
PF3D7_1008500	98.5304	20.49	894.956	148.426	280.519
PF3D7_1008700	38.2771	3.1535	5.94792	8.29948	32.8678
PF3D7_1008800	380.952	2664.87	138.136	116.518	196.271
PF3D7_1009000	187.367	302.156	31.9184	22.551	30.1928
PF3D7_1009500	174.507	145.346	464.08	240.331	25.236
PF3D7_1009700	5.76426	4.49479	617.61	244.491	1
PF3D7_1009900	30.7536	11.4392	1	78.7716	1
PF3D7_1010300	40.0688	507.233	25.4086	23.552	156.985
PF3D7_1010400	28.9041	3.27056	17.461	82.1408	2030.44
PF3D7_1010500	1	1	1	1	182.171
PF3D7_1010900	169.175	16.9334	19.2705	45.5417	158.794
PF3D7_1011000	2.17618	1	3.27871	15.8522	44.6966
PF3D7_1011500	13.5766	1	9.81007	86.3017	95.7661
PF3D7_1011700	537.201	194.705	42.8158	43.6702	16.875
PF3D7_1011800	1026.98	6368.76	173.217	1875.18	519.004
PF3D7_1012000	115.245	18.897	298.378	64.5212	219.791
PF3D7_1012100	339.963	114.531	1738.69	152.614	68.0806
PF3D7_1012200	98.7009	39.0908	6879.02	562.332	228.731
PF3D7_1012300	237.707	21.9756	372.198	171.549	57.3029
PF3D7_1012400	21.453	27.0495	7.56488	11.8607	1
PF3D7_1013100	387.098	1752.75	144.401	110.53	132.118
PF3D7_1013300	384.366	28.9342	45.5425	214.35	25.7765
PF3D7_1013700	130.578	4.22937	20.5134	13.7834	1
PF3D7_1014000	12.3203	1	364.663	15.7348	1
PF3D7_1014100	16.5242	4.65102	3929.21	181.541	305.958
PF3D7_1014200	18.1799	1	1	32.7702	797.787
PF3D7_1014400	230.111	32.1454	11.5408	27.9268	14.5254
PF3D7_1014800	40.4819	3.27056	10.1248	40.8629	1382.19
PF3D7_1015200	367.708	211.699	36.5967	540.908	34.3226
PF3D7_1015600	252.024	115.47	22.0675	66.1789	10.9195
PF3D7_1015700	108.554	13.3519	13.8932	61.9641	376.494
PF3D7_1016000	11.0805	1	545.425	822.87	97.9357
PF3D7_1016100	6.31886	4.01096	1	14.3067	62.9358
PF3D7_1017000	239.067	21.4672	65.4897	52.166	666.327
PF3D7_1017100	24.0377	9.93668	2462.81	46.6496	64.2821
PF3D7_1017200	103.088	6.76761	17.3541	46.8816	1
PF3D7_1017400	34.1804	5.0869	57.5253	124.932	39.4763
PF3D7_1017500	8.37761	88.5426	1006.43	1	40.7267
PF3D7_1017900	726.174	135.536	28.1489	155.861	42.9522
PF3D7_1018100	3.71684	1	1	1	62.1445
PF3D7_1018500	74.6578	143.732	9.51181	19.4522	1
PF3D7_1018700	38.3276	56.2391	31.7158	42.2323	719.096
PF3D7_1019200	14.0146	1.86565	290.533	37.3603	29.4212
PF3D7_1019400	250.079	415.451	19.9153	64.8209	26.5206
PF3D7_1019600	53.2836	7.39103	296.081	790.974	335.433
PF3D7_1019900	8.71677	3.77518	191.537	49.1827	1
PF3D7_1020000	169.491	812.355	1014.95	116.734	107.657
PF3D7_1020100	5.21876	1	3.0466	140.205	276.758
PF3D7_1020200	33.5833	29.0087	51.7006	9255.28	16.1517
PF3D7_1020300	89.1422	5.15731	29.4671	492.696	54.8546
PF3D7_1020400	339.961	111.089	28.639	21.4143	41.6724
PF3D7_1020500	773.178	174.68	72.9531	40.3516	40.5752
PF3D7_1020600	86.7346	56.7219	110.91	15.1963	1280.05
PF3D7_1020700	393.25	1481.01	313.816	61.7708	327.932
PF3D7_1020800	23.3348	8.82044	1	139.454	55.2537
PF3D7_1021000	729.239	48.0316	49.9223	175.09	10.51
PF3D7_1021200	551.408	86.3173	606.828	451.904	1930.72
PF3D7_1021400	243.149	34.9161	41.7968	58.0779	61.5217
PF3D7_1021500	809.077	2635.19	117.307	1281.45	406.913
PF3D7_1021800	412.694	27.046	886.144	178.675	46.6177
PF3D7_1022100	105.934	333.283	18.4698	190.207	8.93752
PF3D7_1022500	85.6952	1	81.3351	300.586	121.466
PF3D7_1022700	2.7596	1	171.211	24.8745	22.3347
PF3D7_1023000	8.51496	1	84.7652	22.6319	1
PF3D7_1023300	38.1276	12.5153	1.93904	8.67307	1
PF3D7_1023400	31.2779	3.5933	3.42727	43.5807	1
PF3D7_1023500	294.588	25.213	16.7727	120.053	286.983
PF3D7_1023600	136.52	11.9543	15.1318	25.9126	6063.16
PF3D7_1023700	1.90421	1	1	1	152.881
PF3D7_1024000	578.528	223.579	35.19	160.852	59.4601
PF3D7_1024800	596.453	2625.48	83.3404	343.431	838.368
PF3D7_1024900	223.426	71.111	982.59	213.294	229.347
PF3D7_1025500	163.622	13.9102	360.619	176.295	2648.75
PF3D7_1026100	120.392	132.91	7.50814	2421.9	60.3404
PF3D7_1026200	144.859	34.9932	8.38987	286.101	95.2998
PF3D7_1026300	72.4798	19.3582	4.0457	170.097	80.4534
PF3D7_1026400	25.6637	12.195	16.3315	8.33208	1904.65
PF3D7_1026800	83.918	191.726	12.2566	10.6699	49.95
PF3D7_1027100	856.151	4701.15	167.264	704.504	290.471
PF3D7_1027300	2272.04	4721.13	29216.1	1771.48	1342.03
PF3D7_1027400	110.028	17.8192	9.83039	35.8911	1
PF3D7_1027500	36.8141	13.5194	4.86085	1	1
PF3D7_1027800	3143.62	6603.41	287.638	616.296	276.725
PF3D7_1027900	3.51874	12.2981	1	361.049	8.93752
PF3D7_1028000	65.5183	96.6342	255.473	16.1538	18.773
PF3D7_1028100	21.4241	32.6693	24.0693	71.49	1
PF3D7_1028200	28.514	4.35064	4.74192	51.5883	1
PF3D7_1028300	208.138	2777.08	235.81	214.818	207.488
PF3D7_1028400	146.326	2765.21	56.0928	283.201	29.7919
PF3D7_1028600	306.469	40.8254	887.421	130.749	126.78
PF3D7_1028800	828.245	71.3269	1166.75	381.511	40.2654
PF3D7_1028900	10.7164	1	504.281	271.462	16.8205
PF3D7_1029200	4.85443	25.4422	1	6.4839	1
PF3D7_1029400	511.278	180.632	1504.44	152.16	230.204
PF3D7_1029500	23.5374	6.32708	1	48.8043	91.0125
PF3D7_1029700	19.1748	1	39.9432	47.2387	11.6357
PF3D7_1029900	337.941	85.3569	1426.65	684.672	7930.92
PF3D7_1030200	1.41401	4.07787	108.626	1	25.7758
PF3D7_1030400	27.1051	7.72248	1.50959	45.7366	54.7918
PF3D7_1030700	32.3562	25.6524	1.50959	11.7444	1
PF3D7_1030800	63.2287	21.7203	409.205	299.547	16.8205
PF3D7_1031200	8.89	1	1096.55	27.5484	8.93752
PF3D7_1031400	44.6535	4.87792	12.1931	294.664	1
PF3D7_1031700	5.11138	10.13	82.5988	9.56714	1
PF3D7_1031800	203.576	1.64421	50.8565	24.6869	29.4212
PF3D7_1032000	373.419	266.429	18.638	1	77.1804
PF3D7_1032200	6.65961	1	14.867	560.482	1
PF3D7_1032600	72.2123	38.6999	14.8398	149.676	8.93752
PF3D7_1032800	51.872	14.0154	9.27676	31.5975	447.605
PF3D7_1033000	138.349	34.2101	8.10873	44.4879	10.51
PF3D7_1033100	64.0354	262.616	46.5203	45.4557	77.409
PF3D7_1033700	31.8925	128.911	13.485	9.84854	28.6925
PF3D7_1033800	18.3197	11.3066	12.3061	4394.77	1
PF3D7_1033900	38.7967	11.7921	12.0752	1	8.93752
PF3D7_1034100	2.30231	1	1	15.4299	1
PF3D7_1034200	6.1044	1	1.61898	71.5901	1
PF3D7_1034400	25.6999	2.86241	4.70666	31.5544	1
PF3D7_1034500	48.2208	14.4567	115.764	14.8285	23.733
PF3D7_1035000	285.309	328.371	33.6245	37.904	25.6618
PF3D7_1037100	236.266	21.956	12.8624	53.5814	50.0265
PF3D7_1037200	41.1027	1	3.6799	370.938	1
PF3D7_1037300	591.234	1396.87	68.175	357.197	229.187
PF3D7_1037500	26.5441	1	289.653	7.8391	56.3991
PF3D7_1037700	117.21	158.737	16.5889	68.8655	1
PF3D7_1037800	87.0598	121.912	9.7478	104.49	965.991
PF3D7_1038300	12.8913	2.45311	6.00325	311.334	1856.03
PF3D7_1103100	642.505	1304.62	57.1481	264.157	101.327
PF3D7_1103500	87.0104	53.2274	22.3823	12807.4	688.22
PF3D7_1103600	88.4223	17.0034	4.24366	8.82277	1
PF3D7_1103900	3.46315	1	1	13.9294	25.1611
PF3D7_1104000	327.412	611.814	30.9995	139.771	39.4705
PF3D7_1104300	502.432	305.74	33.7844	51.7631	1969.16
PF3D7_1104400	756.871	435.427	44.1563	122.978	52.5656
PF3D7_1104500	17.5831	1	24.0529	22.9962	3008.34
PF3D7_1104600	18.6615	1	27.7141	46.7148	2350.22
PF3D7_1104700	227.808	90.4978	14.8036	57.8687	18.857
PF3D7_1104900	139.736	20.5226	968.899	187.646	1018.01
PF3D7_1105000	11728	1752.16	73069	11468.1	4040.79
PF3D7_1105200	13.0633	1	58.4367	89.1683	385.935
PF3D7_1105400	913.407	1456.71	106.781	401.187	224.09
PF3D7_1105500	151.469	8.38297	32.459	145.933	1918.4
PF3D7_1105600	452.74	1639.11	2308.96	35.6203	97.6929
PF3D7_1105900	1	1	1	59.9285	1
PF3D7_1106000	218.368	140.23	15.4287	78.1143	14.5254
PF3D7_1106200	503.182	675.208	54.7176	79.3605	120.281
PF3D7_1106400	19.8826	11.4742	2.34662	22.9555	112.45
PF3D7_1106500	190.716	121.355	18.4742	34.5789	1
PF3D7_1106600	183.916	78.1688	13.9412	314.18	8.93752
PF3D7_1106900	38.8463	6.43994	1.93904	65.5912	1
PF3D7_1107500	51.763	11.7707	16.1596	6.26053	1
PF3D7_1107600	87.4761	20.7589	27.7057	46.5089	1788.45
PF3D7_1107700	146.422	1234.25	28.9402	24.6713	114.776
PF3D7_1107900	46.8936	39.6294	57.8893	619.113	2600.52
PF3D7_1108000	418.12	631.838	1677.73	438.643	191.079
PF3D7_1108200	201.29	34.3439	113.188	57.5352	1
PF3D7_1108600	1388.78	121.944	51.156	154.457	127.987
PF3D7_1108800	9.27218	1.86565	34.7569	248.708	1
PF3D7_1108900	130.734	213.124	10.0475	88.3747	1
PF3D7_1109100	48.9898	25.1408	26.251	4627.38	143.832
PF3D7_1109200	54.6932	12.946	973.214	139.207	2121.15
PF3D7_1109400	55.758	678.051	30.3115	90.5088	76.9989
PF3D7_1109900	978.333	2264.83	81.9784	226.631	623.79
PF3D7_1110000	4.22129	1.64421	1	14.2189	1
PF3D7_1110100	657.734	93.1095	363.947	1891.57	173.734
PF3D7_1110300	169.563	827.37	146.547	295.194	151.723
PF3D7_1110600	150.639	14.3985	52.6549	46.7808	1
PF3D7_1110700	34.0989	1	16.2263	1	1
PF3D7_1110800	21.3646	21.609	3.78816	33.9763	1103.15
PF3D7_1110900	91.8931	237.243	65.8786	46.0196	455.942
PF3D7_1111000	32.6947	320.018	25.6497	47.0638	169.818
PF3D7_1111100	57.1525	1	19.4053	8.82277	95.4502
PF3D7_1111500	292.816	29.5087	34.714	118.197	28.7764
PF3D7_1111600	56.0963	5.909	140.585	795.928	1
PF3D7_1111900	20.8354	1	169.372	26.8531	59.3856
PF3D7_1112000	14.1581	9.0417	52.2832	1	25.5122
PF3D7_1112200	19.9367	18.6724	1	8.73503	1
PF3D7_1112300	131.588	40.3072	13.0858	79.6928	244.885
PF3D7_1112600	134.674	11.1862	59.4264	15.5152	257.993
PF3D7_1112700	25.2406	6.83325	17.9574	23.1841	201.936
PF3D7_1112800	19.9726	1	1	7.86497	1
PF3D7_1112900	50.9349	2.45311	13.8853	72.6289	3698.09
PF3D7_1113300	444.14	18.2231	695.022	247.568	50.9465
PF3D7_1113800	573.811	54.9119	31.6749	374.034	567.93
PF3D7_1113900	44.7846	6.42497	1	62.9555	1729.71
PF3D7_1114500	387.157	45.1598	26.0125	170.557	11.6357
PF3D7_1115000	134.033	20.5142	8.47879	1	79.1428
PF3D7_1115100	48.0595	11.5149	290.315	1668.08	125.918
PF3D7_1115500	70.0951	58.8729	2.12857	13.1255	10.51
PF3D7_1115600	757.017	68.5636	71.3675	301.271	81.8209
PF3D7_1116000	71.3398	12.7655	3084.03	80.1309	64.2821
PF3D7_1116100	472.483	217.457	2074.01	424.698	638.641
PF3D7_1116200	80.5703	17.6325	5.78003	30.8923	8.93752
PF3D7_1116400	333.591	69.266	125.867	724.159	26.3306
PF3D7_1116600	217.933	68.7519	9.82072	45.5175	1
PF3D7_1116900	28.6374	3.58505	164.251	91.5135	23.733
PF3D7_1117000	92.4764	6.86309	12.8617	57.7575	98.9
PF3D7_1117100	527.433	36.3505	65.8715	92.977	413.25
PF3D7_1117300	55.5206	75.3649	3.8192	35.4418	42.731
PF3D7_1117400	26.9822	9.21192	4406.02	98.9492	40.5786
PF3D7_1117500	383.704	70.3025	33.1001	85.9227	68.7326
PF3D7_1118100	258.974	61.466	13.0827	76.8576	114.78
PF3D7_1118200	179.168	190.409	19.8004	26.6891	14.5254
PF3D7_1118300	159.497	799.637	34.4899	49.0727	41.6724
PF3D7_1118400	153.721	44.8258	161.642	1117.45	533.454
PF3D7_1118500	413.166	2420.69	116.675	178.193	54.7369
PF3D7_1118700	66.6287	28.2677	4000.44	991.375	266.412
PF3D7_1118800	25.929	23.5226	221.992	1323.26	295.721
PF3D7_1118900	11.7424	1	278.892	715.123	684.461
PF3D7_1119100	117.272	353.215	395.375	43.5131	8.93752
PF3D7_1119200	53.1478	75.0894	181.918	24.1587	1
PF3D7_1120000	974.348	3392.21	136.692	460.533	862.839
PF3D7_1120100	211.149	164.764	8.52494	15.7385	16.1517
PF3D7_1120500	575.38	761.275	28.9563	197.886	57.4022
PF3D7_1120800	149.809	23.5794	27.2938	391.324	648.256
PF3D7_1120900	6.7038	1	1	21.4338	55.0506
PF3D7_1121000	17.9013	1.67842	718.406	190.388	32.6411
PF3D7_1121400	82.3775	15.6164	257.18	706.975	1934.19
PF3D7_1121500	165.344	54.628	23.5347	624.992	25.236
PF3D7_1121800	27.1937	10.8332	7.86893	4511.7	79.3959
PF3D7_1121900	217.718	8.18851	10.0204	75.151	172.455
PF3D7_1122100	89.9851	6.21187	11.7143	18.8205	30.924
PF3D7_1122300	48.6654	25.3723	17.0866	8.13043	1
PF3D7_1122500	89.7773	8.66164	46.9729	239.176	97.1129
PF3D7_1122600	30.4914	5.15731	355.129	27.5832	348.213
PF3D7_1122700	266.359	5.27397	275.397	64.8708	20.0201
PF3D7_1123200	245.482	12.8044	13.7085	222.821	1541.81
PF3D7_1123400	1690.63	2415.81	115.343	447.795	246.421
PF3D7_1123900	15.8155	59.286	1	1	1
PF3D7_1124100	172.873	77.4675	59.5932	1	27.6816
PF3D7_1124200	241.714	25.9434	233.867	634.17	1069.17
PF3D7_1124500	72.4309	35.7935	4.93822	1	8.93752
PF3D7_1124800	288.822	2286.53	45.8167	237.063	55.16
PF3D7_1124900	1358.41	2854.88	111.776	323.014	272.229
PF3D7_1125000	106.674	9.00277	12.6157	337.767	25.7758
PF3D7_1125500	81.2226	60.3985	6.11465	29.4515	1
PF3D7_1125600	26.7429	1	24.6235	23.2842	1
PF3D7_1125700	4.53354	5.27665	780.803	24.692	1
PF3D7_1125800	257.186	14.554	276.972	59.6184	26.3306
PF3D7_1126200	382.173	803.461	43.6875	120.517	42.9968
PF3D7_1126400	227.544	45.1678	6.02727	18.9542	59.4601
PF3D7_1126700	307.647	35.3916	1095.31	182.613	148.02
PF3D7_1127000	11.1132	215.805	67.6589	1	1
PF3D7_1127100	185.145	10.9908	12.589	10.2546	364.315
PF3D7_1127300	51.7717	70.1825	5.1232	32.166	1
PF3D7_1127900	349.324	95.6585	5777.25	894.918	396.758
PF3D7_1128300	145.449	8.5113	16.9457	1952.15	10.51
PF3D7_1128600	707.684	68.1272	88.6204	73.9405	23.4712
PF3D7_1128900	97.8708	21.9156	1351.31	283.932	102.985
PF3D7_1129000	79.8785	148.607	22.7038	1	1
PF3D7_1129100	483.355	3312.94	1033.37	178.192	298.157
PF3D7_1129200	770.334	177.677	30.991	68.0628	44.8289
PF3D7_1129500	221.341	38.1124	8.32046	65.4634	8.93752
PF3D7_1129600	209.672	19.3738	266.119	197.652	1220.5
PF3D7_1129900	90.9868	61.6189	267.504	67.767	40.7267
PF3D7_1130100	372.041	706.334	33.1001	100.015	61.6448
PF3D7_1130200	291.978	918.519	43.4873	216.482	151.08
PF3D7_1130600	115.236	616.319	31.8268	31.783	32.9373
PF3D7_1130700	435.566	132.799	137.08	385.817	1074.91
PF3D7_1130800	6.69932	4.7919	7.54142	96.5188	215.665
PF3D7_1131200	362.538	18.4624	455.153	288.749	1833.35
PF3D7_1131500	7.44399	1	23.0284	636.391	39.5555
PF3D7_1132300	218.916	11.7748	51.8808	58.7755	1101.08
PF3D7_1132600	297.09	398.457	29.6069	146.611	26.7874
PF3D7_1132800	165.785	14.0775	1603.29	169.08	106.559
PF3D7_1132900	165.704	65.3592	11.8061	6.4839	8.93752
PF3D7_1133100	492.78	2465.9	512.377	222.239	346.483
PF3D7_1133200	996.131	47.035	177.519	91.3037	69.9544
PF3D7_1133300	24.3983	5.49075	235.485	1	1
PF3D7_1133400	10.418	7.25354	9217.75	1	457.41
PF3D7_1133800	329.701	73.2558	58.8623	1878.46	48.1965
PF3D7_1134000	1029.35	1432.4	83.631	320.827	125.899
PF3D7_1134100	116.889	19.3808	3.6019	31.6312	1
PF3D7_1134200	384.133	4071.02	265.352	237.948	235.112
PF3D7_1134400	133.908	38.0196	77.4145	27.0385	1
PF3D7_1134700	218.764	303.111	19.1408	96.6901	63.3163
PF3D7_1134900	1.39711	4.61481	1	1	1433.95
PF3D7_1135000	21.4325	2.76143	11.6472	1	1
PF3D7_1135100	208.784	1844.94	61.9331	25.9409	41.9068
PF3D7_1135600	115.96	10.7219	20.3341	109.641	2099.88
PF3D7_1135700	87.7286	272.418	18.1717	47.389	1
PF3D7_1135800	12.7909	48.442	2.25267	1	1
PF3D7_1136700	693.979	101.586	1842.1	116.417	124.344
PF3D7_1136900	98.6609	158.318	5848.67	1093.11	2369.78
PF3D7_1137200	14.9759	15.3785	828.624	463.744	1649.28
PF3D7_1137300	678.866	958.203	65.1639	213.353	141.668
PF3D7_1137400	57.7688	33.9512	2.16344	13.9294	16.1517
PF3D7_1137700	10.9642	1	4.6322	70.5422	1663.37
PF3D7_1137800	28.6538	2.77809	58.6765	264.401	910.914
PF3D7_1137900	74.3977	9.85919	3.58595	17.8548	1578.32
PF3D7_1138200	1	1	5.11308	1	1
PF3D7_1138400	152.638	15.3791	312.131	178.102	476.242
PF3D7_1138600	146.701	60.5608	9.57684	17.5541	291.211
PF3D7_1139200	109.072	45.0381	2.00782	25.185	18.773
PF3D7_1139500	21.5906	6.21105	9.32544	613.859	49.95
PF3D7_1139700	53.9579	1.80723	11.4905	19.843	91.4457
PF3D7_1139800	380.447	54.5588	67.0468	142.052	1035.43
PF3D7_1139900	78.9133	11.3201	12.4123	10.2546	8.93752
PF3D7_1140400	4.3887	1	97.7143	15.1963	1
PF3D7_1140500	37.8982	4.16676	5.21941	535.124	1530.31
PF3D7_1140900	96.6011	13.1397	113.435	95.2074	280.568
PF3D7_1141300	353.203	20.2703	79.9567	625.081	238.247
PF3D7_1141400	15.6786	1	3.85417	27.6392	1
PF3D7_1141500	28.6897	25.6924	19.0061	188.947	837.411
PF3D7_1142200	3.22487	4.20386	1	28.8504	50.781
PF3D7_1142500	324.624	721.926	58.0032	121.986	61.5513
PF3D7_1142600	105.059	348.867	55.6893	24.7171	79.1399
PF3D7_1142900	10.5709	1	352.581	35.081	26.5206
PF3D7_1143000	14.8098	1	1	22.3267	1
PF3D7_1143300	76.1723	126.284	4.4963	69.2743	49.95
PF3D7_1143500	22.9377	9.73182	1364.97	65.6063	971.925
PF3D7_1143700	10.467	1	1	316.618	215.943
PF3D7_1143900	58.6871	28.5758	2.21016	15.6619	1
PF3D7_1144000	1759.45	3053.27	222.325	714.287	273.913
PF3D7_1144100	244.085	13.7783	6.85299	189.997	49.7482
PF3D7_1144500	726.948	102.723	30.4618	237.454	641.576
PF3D7_1144700	104.155	3.92188	8.35524	213.859	1
PF3D7_1145000	43.979	138.675	1644.94	319.934	113.966
PF3D7_1145100	99.4472	19.4305	97.817	21.5088	25.6084
PF3D7_1145200	58.6621	31.0498	923.258	2460.08	108.524
PF3D7_1145400	694.542	150.258	41.9243	116.453	104.367
PF3D7_1145600	192.78	72.1587	770.99	108.524	158.845
PF3D7_1145700	118.771	16.1908	14.4362	198.61	251.401
PF3D7_1145900	34.9481	4.10389	5.26109	52.0496	840.037
PF3D7_1146000	79.8529	283.791	17.8976	102.586	29.4714
PF3D7_1146100	30.0825	12.2086	95.4564	2231.17	63.4379
PF3D7_1146200	7.91042	1	70.4482	1	1
PF3D7_1146500	4.55834	1	1	1	296.697
PF3D7_1146700	2.99505	1	12.4427	34.3781	1734.41
PF3D7_1147200	398.952	57.5909	1442.6	5001.23	162.879
PF3D7_1147300	884.62	64.0263	1356.76	275.558	78.2316
PF3D7_1147800	75.0775	14.2753	30.6927	337.15	266.606
PF3D7_1147900	17.6709	1	20.2684	19.0161	1
PF3D7_1148000	643.568	23.926	62.3985	138.458	20.0201
PF3D7_1201500	434	760.508	77.8372	120.246	64.0686
PF3D7_1201600	45.9748	9.61221	11.8038	1399.37	25897.7
PF3D7_1202300	69.8623	10.3792	5.40286	262.618	6127.92
PF3D7_1202700	235.788	1729.09	114.867	56.7634	44.7378
PF3D7_1202900	2373.7	191.884	5520.18	608.071	2224.98
PF3D7_1203000	424.365	16.5509	41.5727	312.652	1315.19
PF3D7_1203200	37.0947	6.97067	9.75782	1	1
PF3D7_1203500	50.4469	317.06	4.69166	31.7798	76.6734
PF3D7_1204000	1	3.6528	1	16.1548	484.335
PF3D7_1204200	27.6757	3.35582	1	8.53886	1
PF3D7_1204300	317.147	499.874	23.0229	31.3075	25.7765
PF3D7_1204400	5.81954	11.8274	4.20868	1623	1
PF3D7_1204500	419.943	361.018	29.0619	187.433	10.51
PF3D7_1204600	276.593	188.573	20.5081	43.6837	1
PF3D7_1205000	196.28	13.4811	160.761	75.0799	424.594
PF3D7_1205100	378.01	157.577	18.7533	15.1091	27.6816
PF3D7_1205200	26.8606	1	374.58	15.599	22.2714
PF3D7_1205300	433.609	71.7848	34.5686	102.525	71.0317
PF3D7_1205500	50.8431	530.703	283.153	63.453	26.0712
PF3D7_1205600	3703.41	225.575	376.505	965.709	10828
PF3D7_1205700	78.4001	8.70989	35.3234	376.756	1031.28
PF3D7_1206200	2380.01	4650.72	197.901	717.736	563.991
PF3D7_1206400	84.4274	10.8172	190.228	37.8643	1
PF3D7_1206500	25.2105	3.93341	9.23324	2226.43	140.254
PF3D7_1207100	514.657	3164.08	360.898	131.416	654.954
PF3D7_1207300	13.9569	1	7.40905	1575.09	1
PF3D7_1207500	205.111	24.3672	9.18639	184.731	11.6357
PF3D7_1207700	42.3621	5.53578	22.7353	6733.2	1
PF3D7_1208600	23.5236	3.59986	1	26.5009	1
PF3D7_1209000	316.093	74.7323	11.998	34.0212	14.5254
PF3D7_1209200	831.973	139.405	292.658	164.83	26.0712
PF3D7_1209400	52.1403	5.97888	521.442	95.1273	125.801
PF3D7_1209500	11.6924	1	61.6753	159.163	625.383
PF3D7_1209600	8.84508	3.388	1	251.233	1
PF3D7_1210100	20.2363	25.6133	80.1956	207.6	16.7433
PF3D7_1211300	214.323	10.9055	14.7549	326.203	86.2262
PF3D7_1211700	437.381	12.1966	193.148	204.829	1057.48
PF3D7_1212000	160.716	268.831	293.676	22.2385	32.9071
PF3D7_1212200	96.7705	42.835	105.66	53.9396	455.811
PF3D7_1212300	145.958	88.0567	9.7704	70.9082	889.825
PF3D7_1212400	81.4918	15.5762	16.5411	17.3219	10.51
PF3D7_1212500	54.9844	27.3441	15.6695	1	1
PF3D7_1212700	567.69	1286.03	44.8512	201.679	805.233
PF3D7_1212800	232.281	68.7909	12.4102	501.049	84.2547
PF3D7_1212900	847.303	5307.86	193.072	214.446	947.042
PF3D7_1213200	160.307	41.7751	5.10808	25.3269	8.93752
PF3D7_1213300	3.55416	4.26904	109.032	90.8052	2162.8
PF3D7_1213400	3.0245	6.45971	39.9044	177.968	108.527
PF3D7_1213500	5.26723	1	13.7223	24.9932	1
PF3D7_1213600	6.62837	1	9.85809	1	146.88
PF3D7_1214500	15.3776	2.87168	6.39796	1144.87	1
PF3D7_1214600	89.3405	41.2111	20.9228	17.5147	1
PF3D7_1214700	82.7562	45.034	17.0893	1	1
PF3D7_1214800	33.0948	7.22616	8.24172	1755.77	110.944
PF3D7_1214900	15.6404	3.31246	50.5879	1	1
PF3D7_1215100	234.644	11.274	52.8224	382.158	1195.42
PF3D7_1215200	48.3032	7.67659	8.85461	1	8.93752
PF3D7_1215800	4.57185	7.40241	7.31862	68.5052	8543.79
PF3D7_1216100	183.237	27.0063	34.7615	33.578	20.8267
PF3D7_1216400	85.4021	30.8322	9.74683	25.7051	205.48
PF3D7_1216500	3.56689	1	1	252.499	509.991
PF3D7_1216700	20.8024	4.89287	5.27643	777.58	4701.26
PF3D7_1216900	433.851	1947.37	115.078	241.012	303.393
PF3D7_1217200	152.072	2102.49	94.1897	153.039	115.949
PF3D7_1217300	346.626	87.407	15.8981	380.776	26.7945
PF3D7_1217400	105.224	19.3725	1412.31	326.749	459.577
PF3D7_1217500	181.921	435.192	209.406	43.7416	45.4589
PF3D7_1217600	5.83658	8.20451	1	66.9671	110.426
PF3D7_1217800	260.684	859.239	78.4159	383.388	43.9682
PF3D7_1217900	12.1199	3.37722	3.52912	23.0496	1
PF3D7_1218000	3.53137	23.0196	191.115	1	1
PF3D7_1218100	70.377	4.93871	17.375	219.472	1
PF3D7_1218300	84.2288	307.355	32.3987	137.881	26.5206
PF3D7_1218400	49.409	11.2602	64.8323	223.97	41.432
PF3D7_1218600	269.718	110.144	49.6309	27.8382	1
PF3D7_1218800	6.4308	1	1	55.5749	1
PF3D7_1219700	1	1	1	77.6252	14.5254
PF3D7_1219800	1	1	6.0816	9.3091	1
PF3D7_1219900	50.2361	23.6341	8.2235	1	41.9366
PF3D7_1220000	11.3494	1.64421	3.88014	232.917	23.4014
PF3D7_1220400	303.153	212.917	1043.95	184.298	88.6906
PF3D7_1220600	206.892	30.1501	36.817	42.0015	1
PF3D7_1220700	7.92783	17.682	48.51	35.3838	11.6357
PF3D7_1221100	13.5943	4.83674	6.45826	2412.52	1
PF3D7_1221200	207.939	181.399	50.6526	604.902	32.2542
PF3D7_1221300	39.2997	6.44908	1781.1	1343.47	124.004
PF3D7_1221400	5.09596	3.65816	7.8262	858.909	1
PF3D7_1221600	236.835	19.3592	27.025	74.7695	13.5518
PF3D7_1221800	1420.13	147.659	116.445	342.757	129.465
PF3D7_1221900	125.554	1575.25	742.059	95.4759	180.225
PF3D7_1222100	84.1145	21.9319	22.1531	34.9129	1
PF3D7_1222700	9.85895	5.68252	456.878	395.548	61.7687
PF3D7_1222800	55.954	67.7302	148.214	3396.12	20.8267
PF3D7_1222900	303.22	485.726	1401.66	81.4742	337.912
PF3D7_1223000	14.7481	4.9472	33.2268	1	1
PF3D7_1223100	1101.75	41.6585	745.885	438.159	1430.17
PF3D7_1223700	169.688	13.4451	13.6172	11.8607	16.875
PF3D7_1223800	77.7643	106.189	2.01918	43.7558	25.6618
PF3D7_1224100	24.046	1	136.015	44.7346	1
PF3D7_1224200	135.621	17.9958	460.494	2114.76	50.4141
PF3D7_1224300	2789.27	12263.4	2275.96	1440.89	911.061
PF3D7_1224400	181.019	693.122	138.584	529.879	36.2975
PF3D7_1224900	27.453	41.3646	21.4546	8.33208	1
PF3D7_1225300	101.303	663.574	20.1781	44.3012	53.258
PF3D7_1225500	115.951	817.215	42.2588	107.091	99.0464
PF3D7_1226500	75.0678	86.2287	1071.57	157.872	216.012
PF3D7_1226600	136.873	17.1702	138.027	49.4416	302.374
PF3D7_1226700	205.244	998.806	65.6483	57.6838	44.5463
PF3D7_1226900	245.987	991.999	23.5175	28.1257	29.6771
PF3D7_1227000	52.2649	2.98962	90.1271	44.5421	163.857
PF3D7_1227200	443.981	40.0422	1506.81	116.291	154.952
PF3D7_1227700	19.1529	67.283	105.946	17.5541	188.489
PF3D7_1227800	377.567	2731.27	487.417	148.346	90.0145
PF3D7_1228000	13.2461	5.91509	1	1	1
PF3D7_1228100	96.0749	5.36944	3.92131	74.4032	487.7
PF3D7_1228300	406.979	20.4227	23.308	178.345	1137.3
PF3D7_1228400	905.916	914.185	103.974	154.729	83.1713
PF3D7_1229400	39.3377	5.10632	1	1	1
PF3D7_1229700	94.4887	17.0707	3.42729	120.449	1
PF3D7_1229800	97.9496	8.77012	1584.33	188.234	158.538
PF3D7_1229900	122.698	15.5511	23.883	131.461	614.123
PF3D7_1230100	8.0033	1	24.3179	802.945	25.236
PF3D7_1230300	1.74039	1	22.0421	122.973	1
PF3D7_1230500	103.996	350.903	11.3627	37.7017	26.5206
PF3D7_1230700	61.8631	101.25	16.9803	6.4839	25.236
PF3D7_1230800	436.201	966.493	39.3752	131.537	85.0279
PF3D7_1230900	29.8251	259.785	58.9406	28.1257	1
PF3D7_1231100	34.8136	18.5121	194.475	9.56714	1
PF3D7_1231200	533.642	86.2173	1900.8	1065.22	835.722
PF3D7_1231300	2.64526	1	1	52.5933	107.706
PF3D7_1231900	114.315	136.052	713.883	103.022	419.107
PF3D7_1232000	262.505	59.8571	17.4509	130.548	8.93752
PF3D7_1233300	941.674	281.939	53.4207	1322.93	421.179
PF3D7_1233700	79.1903	5.39657	83.3621	25.4579	26.7874
PF3D7_1233900	105.692	71.8839	375.937	260.333	1146.65
PF3D7_1234300	438.53	35.7414	14.3647	160.317	1328.72
PF3D7_1234400	3.44728	1	5.56659	37.6604	1425.85
PF3D7_1234700	31.4428	12.9919	7.34408	2854	11.6357
PF3D7_1234800	73.5533	120.076	27.153	15.686	25.236
PF3D7_1235000	4.81848	1	4.41192	195.468	33.3785
PF3D7_1235100	94.0783	110.999	778.168	276.871	361.414
PF3D7_1235400	44.7567	19.5049	6.22817	74.1578	13.5518
PF3D7_1235500	71.258	115.403	4.90429	30.9416	16.875
PF3D7_1235600	691.117	26.0589	104.775	223.347	638.934
PF3D7_1235800	36.561	7.0055	24.9795	548.374	1960.97
PF3D7_1236100	43.8515	36.6881	6.12365	1	49.95
PF3D7_1236200	41.3628	23.0588	46.6555	499.202	23.733
PF3D7_1236300	46.2855	11.2535	24.2311	1	1
PF3D7_1236500	8.29209	1	6.12284	2218.85	84.2547
PF3D7_1236700	341.634	94.2891	18.5768	17.5147	8.93752
PF3D7_1236900	161.845	10.3978	381.961	410.73	55.5662
PF3D7_1237000	469.254	57.8761	36.0974	50.9395	588.296
PF3D7_1237100	185.771	345.42	1116.16	248.992	276.803
PF3D7_1237300	25.5324	17.966	6.78609	27.2212	226.816
PF3D7_1237600	280.748	1310.41	113.919	224.443	45.4581
PF3D7_1237700	858.385	1745.6	77.9417	214.35	196.098
PF3D7_1237800	9.28639	21.4325	4.02828	7.86497	1
PF3D7_1238100	249.115	177.191	16.4266	10.6699	78.5114
PF3D7_1238200	160.3	72.7439	2928.15	685.663	253.837
PF3D7_1238400	60.1561	5.86429	143.599	230.356	381.708
PF3D7_1238600	146.376	165.186	429.269	1392.54	18.773
PF3D7_1238900	6.4858	1.78908	323.834	8.82277	1
PF3D7_1239000	157.433	32.5557	1601.46	191.56	62.2224
PF3D7_1239100	33.2464	3.88196	29.5904	1	8.93752
PF3D7_1241100	33.6361	10.7577	1	12.2542	1
PF3D7_1241300	344.374	106.538	14.3277	117.88	26.7945
PF3D7_1241800	133.873	836.943	419.061	104.748	20.0201
PF3D7_1241900	487.287	346.924	113.394	246.233	1949.25
PF3D7_1242100	17.342	7.44231	14.13	8.53886	73.6309
PF3D7_1242600	282.129	93.7673	10.1804	73.6079	41.5718
PF3D7_1242700	864.286	1451.24	74.8863	207.995	147.937
PF3D7_1243100	249.352	264.107	689.147	125.912	68.5836
PF3D7_1243500	173.787	12.0536	360.726	198.303	25.6618
PF3D7_1243600	130.059	256.055	443.589	27.0261	87.6399
PF3D7_1243700	7.10909	1	194.181	8.48486	25.236
PF3D7_1244000	149.319	148.063	12.2486	95.4655	16.2665
PF3D7_1244100	287.03	1187.52	33.8714	101.878	333.41
PF3D7_1244200	192.636	210.709	13.2432	75.3894	451.27
PF3D7_1244700	320.606	40.3865	1373.72	314.201	313.295
PF3D7_1245000	128.812	1.67842	115.717	147.022	798.579
PF3D7_1245100	267.128	10.2994	323.918	706.406	1489.86
PF3D7_1245300	20.8254	2.5124	4.34874	33.1429	1
PF3D7_1245600	66.6288	25.2543	24.0197	153.746	5355.18
PF3D7_1245800	108.816	54.4067	402.684	158.368	97.5603
PF3D7_1245900	9.63464	31.88	2.73519	13.9294	1
PF3D7_1246000	26.657	1	10.6419	291.807	248.944
PF3D7_1246300	712.474	452.961	2965.99	228.807	535.976
PF3D7_1246400	14.3649	123.011	2314.14	729.95	40.7267
PF3D7_1246800	30.8526	2.38068	5.41053	101.766	1
PF3D7_1246900	12.6984	2.54799	21.8065	41.7701	1
PF3D7_1247400	1196.4	383.403	105.78	125.218	150.278
PF3D7_1247500	124.437	1	1364.97	696.231	397.35
PF3D7_1247600	30.4537	8.96405	19.8382	217.803	8.93752
PF3D7_1247900	171.003	615.79	48.979	62.3161	27.0988
PF3D7_1248000	110.136	10.5096	30.7646	98.8805	1
PF3D7_1248100	119.851	270.128	21.2308	77.315	1
PF3D7_1248300	24.1813	4.36089	2.87668	8.53886	42.4466
PF3D7_1248400	57.0475	44.981	26.7439	13247.6	248.473
PF3D7_1248600	245.523	13.5488	20.7231	124.068	31.3545
PF3D7_1248800	172.163	46.6167	10.1936	574.657	1
PF3D7_1248900	442.272	49.4215	52.7617	120.465	79.3492
PF3D7_1249000	84.5188	59.4486	3.22598	24.8661	1
PF3D7_1249100	444.529	1329.65	47.606	321.421	77.7961
PF3D7_1249500	55.924	11.0004	7.32048	1	1
PF3D7_1249600	10.5592	1	21.1415	1	1
PF3D7_1250000	313.735	1339.19	62.3824	132.192	84.667
PF3D7_1250100	269.27	45.7123	28.1245	1397.81	19.3702
PF3D7_1250200	104.514	66.4975	321.093	54.6386	717.953
PF3D7_1250400	108.609	180.596	395.398	21026.6	656.11
PF3D7_1250800	696.152	164.933	77.3677	364.813	2255.1
PF3D7_1250900	534.221	2094.46	107.577	117.691	20.0201
PF3D7_1251000	6.72227	5.21727	6.62301	302.52	1
PF3D7_1251100	41.9391	100.97	10.9426	6.4839	1
PF3D7_1251200	8.27054	2.81238	48.4899	6.4839	1
PF3D7_1251500	490.73	4003.06	2878.12	175.892	267.787
PF3D7_1252100	119.316	10.8183	1126.54	72.3786	53.341
PF3D7_1252200	1.83917	10.7689	1	1	1
PF3D7_1302200	11.5401	115.239	79.0799	11.8607	1
PF3D7_1302400	1	1	1	98.7168	1
PF3D7_1302600	114.448	275.15	11.0409	17.4753	10.9195
PF3D7_1302700	405.501	2158.91	82.5753	77.7801	48.0498
PF3D7_1302800	1815.67	3193.08	135.307	365.127	312.987
PF3D7_1302900	37.8535	21.8776	2.06372	1	61.5217
PF3D7_1303000	35.1649	3.02489	6.28613	19.8747	1
PF3D7_1303200	77.9269	27.0594	3.28743	85.572	1
PF3D7_1303300	658.831	212.362	41.7286	139.362	8.93752
PF3D7_1303400	248.001	1184.68	53.8847	95.1204	71.8763
PF3D7_1303600	30.0921	5.45642	18.3037	1	1
PF3D7_1304200	146.708	9.34255	26.265	20.9138	20.0201
PF3D7_1304300	134.66	15.9511	2.44748	31.7683	1
PF3D7_1304700	69.9904	9.43112	6.71181	1	1
PF3D7_1304900	42.0828	39.3137	1	1	1
PF3D7_1305100	92.8951	15.8413	13.2002	24.8972	1
PF3D7_1305200	310.683	47.1155	19.8628	761.339	41.9551
PF3D7_1305500	185.068	40.6213	32.1662	53.751	1
PF3D7_1305600	255.318	30.4566	16.3962	132.889	16.7433
PF3D7_1305700	19.8202	7.55622	1	11.8607	1
PF3D7_1305800	1.74197	1	1	186.59	1
PF3D7_1306200	81.2054	5.12448	6.61212	48.5878	1
PF3D7_1306500	162.291	8.12711	11.0663	225.498	5465.82
PF3D7_1306800	395.161	752.67	73.642	215.248	80.4671
PF3D7_1307000	33.966	66.525	3.51905	17.148	1
PF3D7_1307100	110.29	1164.19	134.967	170.304	76.7882
PF3D7_1307200	513.687	371.411	30.0832	85.3941	16.875
PF3D7_1307300	667.834	211.245	33.5757	170.224	50.3546
PF3D7_1307400	36.0089	3.73446	8.39326	1	385.221
PF3D7_1307500	15.2591	4.77017	217.912	18.4894	10.9195
PF3D7_1307800	430.21	85.4511	1028.84	171.646	102.863
PF3D7_1307900	215.721	19.5435	2714.85	847.222	361.959
PF3D7_1308000	43.02	15.3912	3709.71	247.944	773.522
PF3D7_1308100	106.599	2.96974	4.69053	51.2258	243.138
PF3D7_1308200	489.258	1029.33	61.1108	104.187	114.303
PF3D7_1308300	81.5041	248.936	23.8816	15.6316	65.0957
PF3D7_1308600	68.6716	24.0884	4.47584	52.5336	116.52
PF3D7_1309100	3013.33	5892.34	509.795	1281.47	729.894
PF3D7_1309300	537.536	972.205	55.7011	144.854	196.597
PF3D7_1309400	46.6559	78.4929	6.3211	627.329	20.8267
PF3D7_1309800	188.648	85.4945	9.75894	17.9924	10.51
PF3D7_1309900	11.4602	3.30015	1	1	1
PF3D7_1310200	5.51297	12.1461	1892.75	36.1174	193.505
PF3D7_1310300	5.09975	26.8382	2.16077	1	49.95
PF3D7_1310500	132.262	50.7559	9.15608	129.76	24.8125
PF3D7_1310700	18.6694	73.737	2890.94	65.1099	80.4534
PF3D7_1310800	302.425	770.72	42.1712	59.027	21.4893
PF3D7_1311100	61.1278	31.4475	66.2858	156.036	7257.33
PF3D7_1311300	286.455	14.8286	24.4478	74.2433	35.8951
PF3D7_1311400	35.5686	7.89859	6.77675	26.4673	1
PF3D7_1311700	17.4249	9.08911	67.4229	1	1
PF3D7_1311900	69.308	46.0772	31.7924	6.4839	1
PF3D7_1312300	244.817	52.6807	16.4818	10.2546	18.4476
PF3D7_1312400	187.042	74.6932	11.403	42.2323	26.5206
PF3D7_1312600	210.675	5.83237	23.9344	78.8907	24.0354
PF3D7_1313000	89.0167	6.11223	7.07613	249.989	287.535
PF3D7_1313200	42.232	7.50543	4.41192	9.56714	1
PF3D7_1313300	45.2796	2.4675	5.57718	15.2502	8.93752
PF3D7_1313700	166.668	252.935	14.0024	1	16.2665
PF3D7_1314100	170.296	78.3251	16.8505	1	23.733
PF3D7_1314300	200.206	38.6826	8.39219	62.5486	16.875
PF3D7_1314800	44.3585	3.17112	33.1899	40.2222	766.985
PF3D7_1314900	462.325	92.8816	38.665	140.333	43.7182
PF3D7_1315000	112.234	71.9238	369.621	62.5315	34.5164
PF3D7_1315100	4.32101	1	147.778	15.6642	408.604
PF3D7_1315200	20.2455	7.90159	14.495	1	1
PF3D7_1315300	11.2588	1	62.869	21.5088	16.8205
PF3D7_1315900	30.9195	74.2409	4.22388	1	29.0018
PF3D7_1316000	19.9181	17.3074	45.5335	5014.97	87.9362
PF3D7_1316300	25.4417	17.8347	61.9363	4483.14	49.95
PF3D7_1316700	5.0009	1	13.1285	749.322	1
PF3D7_1316800	351.769	47.1412	53.6862	189.286	777.092
PF3D7_1316900	605.037	127.935	121.07	2720.8	522.621
PF3D7_1317000	553.532	97.1718	51.83	68.8755	29.4927
PF3D7_1317100	555.609	20.404	154.443	307.648	1346.01
PF3D7_1317400	533.86	315.258	28.5742	31.2967	59.3053
PF3D7_1317900	282.191	1253.2	77.5046	191.862	85.5504
PF3D7_1318000	2.18552	1	68.1808	19.0161	1
PF3D7_1318100	85.9806	14.1488	19.5307	19.0161	1
PF3D7_1318400	235.587	14.0173	17.9369	501.982	2298.3
PF3D7_1318500	19.2027	1	7.69869	41.0404	279.834
PF3D7_1318600	233.436	19.5569	13.0778	42.7025	131.9
PF3D7_1318700	9.37311	27.0772	803.417	747.49	204.381
PF3D7_1319300	337.167	1077.99	34.808	131.017	33.5455
PF3D7_1319400	1239.12	74.1746	603.333	349.072	3489.8
PF3D7_1319500	4.13065	1	1	1	23.4014
PF3D7_1320300	9.98304	1	7.03657	9.84854	398.572
PF3D7_1320400	42.815	18.6302	4.0519	1	1
PF3D7_1320700	359.316	27.6661	1259.39	380.305	402.369
PF3D7_1321400	62.3294	86.6859	9.55129	10.2546	20.0201
PF3D7_1321500	541.731	20.1252	2908.66	151.353	257.896
PF3D7_1321600	45.1575	2.98962	39.4434	53.5106	1
PF3D7_1321800	17.6551	10.4361	134.097	21.0829	1
PF3D7_1321900	12.0533	3.58741	26.6243	1	23.733
PF3D7_1322300	230.933	24.2962	69.1896	137.168	898.941
PF3D7_1322900	9.54307	3.75558	7.08809	1298.93	1
PF3D7_1323000	17.2483	1	1	20.1537	1
PF3D7_1323100	1268.76	2557.59	114.116	228.855	150.327
PF3D7_1323200	80.4875	32.1592	3.8255	59.2508	124.302
PF3D7_1323300	67.301	20.4165	9.95585	106.934	160.132
PF3D7_1323400	1993.62	5877.09	837.302	507.896	790.724
PF3D7_1323500	24.9515	8.41547	82.555	35.6013	30.0059
PF3D7_1323600	592.526	92.9556	62.7166	163.546	10.51
PF3D7_1323700	16.6477	1	150.892	51.5741	39.6375
PF3D7_1323900	206.811	539.922	128.047	73.9685	16.875
PF3D7_1324000	65.2271	228.049	42.5842	15.1963	1
PF3D7_1324100	94.2438	3.29534	5.67632	9.85081	10.51
PF3D7_1324700	32.1262	47.322	48.8956	8.53886	1
PF3D7_1324800	249.219	43.8723	13.4976	8.33208	36.4401
PF3D7_1325100	119.085	285.856	3.28085	16.0671	67.132
PF3D7_1325200	11.1101	1	1	16.5678	754.92
PF3D7_1325600	11.8696	1	7.64958	58.6678	1
PF3D7_1325700	81.4805	5.11154	194.576	22.7165	182.035
PF3D7_1326000	199.574	24.4313	595.507	123.964	126.294
PF3D7_1326200	1.46677	4.22103	5.1165	8.33208	664.925
PF3D7_1326400	687.644	469.552	51.3199	54.5454	50.9343
PF3D7_1327100	26.8853	21.4245	11.2879	1088.07	1
PF3D7_1327200	379.587	911.73	136.024	347.382	26.5206
PF3D7_1327400	518.323	64.8889	1052.45	272.764	377.742
PF3D7_1327500	105.933	22.3609	1218.82	68.8302	111.744
PF3D7_1327600	25.8497	842.76	167.598	1	1
PF3D7_1327700	85.8397	18.5811	14.5224	270.564	1
PF3D7_1327800	403.768	1901.36	51.1145	105.452	583.067
PF3D7_1327900	1	1	1	20.104	24.1875
PF3D7_1328100	298.347	39.7386	32.2706	40.5411	39.3392
PF3D7_1328300	165.586	19.3914	2395.47	62.8908	138.943
PF3D7_1328600	57.3443	26.2813	2.36698	568.741	276.781
PF3D7_1328800	62.3231	32.0759	17.3144	162.79	55.5395
PF3D7_1329200	12.5253	1	17.5433	86.9757	1657.54
PF3D7_1329300	636.216	34.1512	125.051	293.99	1071.08
PF3D7_1329400	195.661	9.29165	1705.46	70.2155	114.399
PF3D7_1329500	204.43	1232.4	150.958	160.497	91.166
PF3D7_1329700	1.89079	1	220.784	37.0321	14.9766
PF3D7_1329800	218.614	390.335	1546.11	91.1041	105.749
PF3D7_1330000	22.5694	2.67297	1	11.8607	1
PF3D7_1330400	295.688	31.4403	381.142	31.3959	43.2768
PF3D7_1330700	142.161	4.72369	5.29185	299.484	1
PF3D7_1331000	130.279	29.8521	4084.49	260.695	238.435
PF3D7_1331100	31.973	14.4859	1	55.652	1
PF3D7_1331200	483.727	1031.56	29.8827	229.802	29.4714
PF3D7_1331300	71.2045	5.61712	6.18533	6.4839	8.93752
PF3D7_1332100	81.7062	5.10509	45.0116	334.965	1
PF3D7_1332300	118.195	39.9697	6.20635	8.33208	1
PF3D7_1332500	26.4985	53.2072	7.0905	31.9512	1
PF3D7_1332600	732.183	88.2264	89.5042	314.922	48.9765
PF3D7_1332700	14.141	59.5302	6.53848	9.65748	1
PF3D7_1332800	86.1852	178.499	4.61188	8.33208	1
PF3D7_1333300	116.623	52.0541	6.21485	35.747	1
PF3D7_1333700	147.092	15.3357	192.664	120.934	26.3306
PF3D7_1333900	863.447	93.5383	1728.87	258.948	545.441
PF3D7_1334000	19.6589	2.50634	26.0622	52.546	154.517
PF3D7_1334100	549.402	146.24	89.3432	461.375	2404.62
PF3D7_1335600	5.39042	19.8602	14.8567	1	1
PF3D7_1335900	15.5151	1	3.33117	24.829	10.51
PF3D7_1336300	12.7286	4.35048	10.712	151.135	1204.23
PF3D7_1336600	64.7631	1	55.4632	167.017	1
PF3D7_1336800	876.231	1587.52	48.483	516.542	319.561
PF3D7_1336900	90.7308	62.7875	10.8196	8.73503	1
PF3D7_1337100	23.0958	1.61128	2.58327	13.9294	1
PF3D7_1337200	394.453	462.662	1275.53	162.152	101.423
PF3D7_1337700	51.2349	24.0032	3915.34	731.574	166.986
PF3D7_1338100	67.8157	6.90281	9.07146	20.2279	1
PF3D7_1338200	1611.75	3340.86	134.737	540.36	386.707
PF3D7_1338400	221.277	12.5005	68.8055	311.531	11177.2
PF3D7_1338500	176.972	60.5347	32.7845	21.471	289.614
PF3D7_1338700	84.8889	7.35428	195.153	686.385	42.1511
PF3D7_1338800	10.2807	5.5559	9.34	2942.66	52.2043
PF3D7_1338900	232.404	22.6408	32.5521	125.61	444.082
PF3D7_1339400	57.2712	4.75791	151.499	51.9025	63.8292
PF3D7_1339800	101.727	13.8902	16.0626	61.8982	213.809
PF3D7_1339900	94.9111	10.3265	99.8681	116.66	308.846
PF3D7_1340100	55.5507	34.234	9.49501	1	1
PF3D7_1340300	441.068	3364.33	131.827	251.427	93.2074
PF3D7_1340400	7.01962	11.7833	11.4173	1815.99	22.3347
PF3D7_1340700	266.804	10.5695	428.27	452.577	112.057
PF3D7_1340800	5.48205	1	2.48658	101.728	1
PF3D7_1340900	82.5374	308.92	56.7561	31.6053	88.874
PF3D7_1341200	1040.11	3038.67	109.284	585.994	431.859
PF3D7_1341300	600.543	1858.68	69.5724	165.876	177.539
PF3D7_1341600	355.265	22.5189	24.246	99.51	122.032
PF3D7_1341700	171.268	21.4588	419.927	652.887	2056.79
PF3D7_1341800	2.51362	6.62303	1	737.242	25.7758
PF3D7_1342000	3209.61	6367.02	274.958	1075.33	1541.36
PF3D7_1342300	19.3368	1	1	1	20.8267
PF3D7_1342500	10.315	1	13.5912	85.6271	1
PF3D7_1342600	10.249	247.906	1337.45	38.7412	1
PF3D7_1342800	22.6547	4.16933	6.55806	80.9468	1
PF3D7_1343100	43.3904	20.8505	1994.51	375.839	95.9232
PF3D7_1343200	137.411	639.738	86.4391	69.2952	26.1859
PF3D7_1343300	686.187	37.1366	218.792	421.035	1346.67
PF3D7_1343400	257.46	31.415	67.8989	179.426	2676.69
PF3D7_1343600	56.8687	12.6174	2.90349	31.0306	1
PF3D7_1343700	508.529	2387.61	402.774	138.646	193.892
PF3D7_1344000	518.533	149.149	24.2601	60.2474	146.279
PF3D7_1344500	14.4816	1	1	1	1
PF3D7_1344600	167.857	22.5171	17.282	21.2615	30.4252
PF3D7_1345000	3.7436	1	26.9536	1451.15	26.5206
PF3D7_1345100	105.531	281.257	209.352	53.4111	16.8205
PF3D7_1345400	1216.28	100.127	182.729	437.435	2900.07
PF3D7_1345500	116.398	12.9757	8.37149	29.2972	1
PF3D7_1345600	3.69302	11.0938	974.732	51.5456	69.7805
PF3D7_1345700	204.133	24.3835	20.4258	163.002	1
PF3D7_1345900	243.759	10.763	13.3098	55.5222	151.679
PF3D7_1346000	95.4039	15.5187	93.821	516.594	100.874
PF3D7_1346300	509.929	1131.64	34.5252	160.919	8.93752
PF3D7_1346500	334.88	658.31	74.3029	63.9161	24.0354
PF3D7_1346600	552.47	45.1399	65.4227	2212.1	8.93752
PF3D7_1347000	98.9483	7.26747	6.0256	31.0504	10.51
PF3D7_1347200	495.518	1016.5	41.3452	54.1591	16.875
PF3D7_1347600	23.1488	20.5826	64.5029	4583.5	124.455
PF3D7_1348000	42.6843	1	186.751	255.833	145.207
PF3D7_1348200	112.862	125.423	1119.35	525.362	454.767
PF3D7_1348600	68.3725	3.6965	1362.68	119.932	251.733
PF3D7_1348700	4.75378	1.93851	1	22.9962	680.085
PF3D7_1348800	9.74544	2.34539	15.6858	431.781	8601.51
PF3D7_1349000	55.7803	6.07452	7.201	348.808	1
PF3D7_1349100	76.5597	17.9606	31.2767	8.33208	1
PF3D7_1349700	38.5059	8.87268	286.549	141.961	70.358
PF3D7_1349800	331.249	1003.71	72.3922	131.484	49.9145
PF3D7_1349900	21.3916	3.10597	3.22856	9.85081	418.207
PF3D7_1350000	2.49849	1	1	631.349	1
PF3D7_1350100	504.275	162.041	147.144	98.4461	8.93752
PF3D7_1350200	64.1176	114.756	5.37985	62.7961	16.875
PF3D7_1350300	174.331	780.238	41.5924	101.582	183.66
PF3D7_1350400	254.257	36.3404	162.986	238.295	1217.18
PF3D7_1350500	235.019	234.882	3108.08	187.531	69.0167
PF3D7_1350600	9.3844	8.65433	697.176	65.3482	16.8205
PF3D7_1350800	21.1693	15.8675	25.6583	5849.78	25.236
PF3D7_1350900	4.67864	1	12.0602	79.7153	16.8205
PF3D7_1351400	1466.63	2919.05	114.732	374.493	446.725
PF3D7_1351600	401.109	36.908	17.319	495.053	72.1574
PF3D7_1351800	16.3657	38.9206	52.6602	1	1
PF3D7_1352100	105.808	103.546	414.618	181.745	26.3306
PF3D7_1352200	27.3853	300.316	10.4167	39.3065	1
PF3D7_1352400	413.558	182.11	196.565	119.976	1522.6
PF3D7_1352500	1255.9	66.3356	524.314	280.503	126.988
PF3D7_1352800	229.194	19.063	12.829	86.2591	16.7433
PF3D7_1353500	116.053	20.1104	4.35518	95.4805	8.93752
PF3D7_1353800	151.025	33.2312	10.2742	30.3191	1
PF3D7_1353900	1191.52	269.4	110.495	196.122	144.542
PF3D7_1354200	393.567	185.563	578.744	104.866	55.6795
PF3D7_1354300	776.755	5117.77	254.236	1748.71	174.325
PF3D7_1354900	662.752	75.6363	114.608	1369.07	146.254
PF3D7_1355100	300.1	11.4578	12.8685	64.817	343.631
PF3D7_1355200	87.4409	45.4089	26.5637	1	47.5442
PF3D7_1355800	125.127	170.768	14.3343	96.0657	14.5254
PF3D7_1356200	25.0399	24.8761	1	8.53886	1
PF3D7_1356400	37.3106	1.80723	2.06372	55.4534	229.545
PF3D7_1356500	1.22487	1	1	64.0765	1
PF3D7_1356600	209.24	32.4036	1185.8	130.783	152.322
PF3D7_1356700	48.4997	20.966	11.8134	16.5678	1
PF3D7_1357200	133.021	11.3868	12.1483	80.3507	1
PF3D7_1357300	1	1	1	1	108.327
PF3D7_1357500	112.386	12.9383	49.1472	66.4749	355.689
PF3D7_1357700	191.9	779.458	14.8533	51.6089	51.9259
PF3D7_1357900	148.93	24.3246	16.2941	10.2546	36.4401
PF3D7_1358300	49.8141	1.86565	35.2353	35.0978	1
PF3D7_1358400	42.7857	4.06354	93.3119	49.3531	11.6357
PF3D7_1358500	203.754	652.974	52.1404	100.336	16.875
PF3D7_1358800	1273.1	2429.06	117.083	343.334	326.631
PF3D7_1359200	112.553	17.2781	79.49	111.352	264.301
PF3D7_1359800	5.64341	1	33.8454	8.6205	1
PF3D7_1360300	66.8969	10.119	6.06783	13.9294	32.9071
PF3D7_1360500	15.7566	1	19.8747	313.36	351.799
PF3D7_1360700	106.263	78.7025	234.946	220.288	661.622
PF3D7_1361000	128.064	249.575	6.73004	19.0982	1
PF3D7_1361300	22.3118	4.42555	3.82235	661.73	1
PF3D7_1361600	17.0388	1	19.4592	13.7834	1
PF3D7_1361700	87.8373	3.23252	152.183	93.6479	11.6357
PF3D7_1361800	346.765	23.2568	95.5538	30.6335	81.7766
PF3D7_1361900	603.019	48.8741	60.2939	97.1716	1169.47
PF3D7_1362000	76.7587	12.6171	134.011	23.4948	10.51
PF3D7_1362100	9.83957	1	8.2957	181.399	1
PF3D7_1362200	74.1273	66.0037	9.19574	219.387	33.5459
PF3D7_1362600	42.9749	18.448	9.89616	6818.47	16.2665
PF3D7_1362800	105.467	9.32441	1074.93	230.895	142.429
PF3D7_1363000	310.218	94.9558	24.3575	13.6143	678.113
PF3D7_1363200	284.471	29.2436	20.0787	48.0237	92.7332
PF3D7_1363300	76.2926	7.1996	9.23615	9.00621	1
PF3D7_1363600	32.109	8.70678	3.78954	1	1
PF3D7_1363700	451.366	71.4121	21.0792	107.727	14.5254
PF3D7_1363800	3.98472	1	1.94113	59.3412	270.207
PF3D7_1364800	28.0573	38.1828	3.41468	142.859	1
PF3D7_1364900	33.8503	7.37479	1	61.6731	1
PF3D7_1365200	125.792	47.4581	9.8101	131.077	30.1928
PF3D7_1365400	149.636	384.53	12.5042	53.3287	30.924
PF3D7_1365600	57.8975	4.84587	45.5416	1015.45	16.1517
PF3D7_1365700	50.2824	16.931	407.756	32.8298	131.862
PF3D7_1365800	402.87	98.2149	928.421	261.764	159.084
PF3D7_1366000	73.2716	168.535	25.7627	15.5341	22.3347
PF3D7_1366100	3.42715	1	129.357	18.9542	1
PF3D7_1366200	85.8562	18.8291	3.47469	75.5656	1
PF3D7_1366800	128.235	43.4702	74.259	307.574	16.8205
PF3D7_1367200	8.04583	3.24639	3.63439	120.491	1239.67
PF3D7_1367400	247.18	1074.65	109.658	70.3152	216.605
PF3D7_1367500	39.7535	7.95938	3.85739	1218.69	11.6357
PF3D7_1367600	7.032	51.7615	5.85073	1	1
PF3D7_1368000	157.187	6.93894	46.9081	102.425	10.51
PF3D7_1368400	398.49	41.8558	867.757	325.644	36.0307
PF3D7_1368600	39.6938	13.6311	4.70611	8.53886	1
PF3D7_1368700	177.093	62.4026	7.89458	33.6409	1
PF3D7_1368800	217.876	33.616	16.9689	73.5481	25.5122
PF3D7_1368900	80.8011	5.23126	82.9614	73.5213	189.64
PF3D7_1369000	138.437	8.34501	7.00297	108.005	23.733
PF3D7_1369600	600.541	64.4439	47.4825	66.6778	80.5418
PF3D7_1369700	21.7984	113.005	2.48049	1	1
PF3D7_1401800	20.1955	7.18183	13.3719	149.618	1
PF3D7_1401900	180.814	82.8382	134.684	56.3574	2463.79
PF3D7_1402000	116.858	9.63392	1	1	10.51
PF3D7_1402100	309.271	39.2139	23.0227	8.33208	24.0354
PF3D7_1402300	552.201	175.194	52.2944	89.028	110.445
PF3D7_1402500	5103.65	11941.1	472.722	1163.86	581.579
PF3D7_1403000	27.459	1	8.96115	202.052	979.198
PF3D7_1403100	894.79	45.808	231.959	499.9	2669.55
PF3D7_1403300	8.30347	1	2.36698	58.6255	1324.44
PF3D7_1403400	28.2444	2.86241	3.11676	53.3267	1192.13
PF3D7_1404000	70.7299	9.73182	2.69341	8.33208	23.4014
PF3D7_1404100	177.428	19.8873	226.672	39.8718	1
PF3D7_1404600	55.0673	19.7806	33.5474	219.814	1489
PF3D7_1404700	14.1863	371.996	633.168	22.3267	1
PF3D7_1404900	194.143	687.411	82.0895	93.069	66.6289
PF3D7_1405800	409.374	3737.59	116.948	250.036	132.725
PF3D7_1406200	1436.39	4115.04	255.988	364.326	1618.34
PF3D7_1406300	806.874	3213.13	178.234	1046.89	620.381
PF3D7_1406700	99.6058	13.8693	13.5514	56.3861	1
PF3D7_1406800	40.0972	23.9123	639.904	131.305	35.0222
PF3D7_1407000	4.3666	4.70124	9.99976	1317.93	30.1928
PF3D7_1407100	230.131	777.931	111.668	41.1878	45.1891
PF3D7_1407400	117.178	37.9418	40.6889	144.296	423.49
PF3D7_1407500	90.2558	101.9	39.6765	409.795	52.9447
PF3D7_1407700	3.25512	1	1	28.8647	1
PF3D7_1408400	120.608	23.3948	38.4958	65.2721	3001.81
PF3D7_1408500	102.317	721.579	37.5733	55.3279	16.2665
PF3D7_1408600	4364.96	8230.62	460.725	1107.55	1421.1
PF3D7_1408700	558.429	133.909	80.2724	321.752	877.676
PF3D7_1408800	17.1262	6.43273	6.42371	22.4499	1090.73
PF3D7_1408900	10.3111	43.6582	1	11.1899	1
PF3D7_1409000	145.333	480.104	44.4127	67.579	25.7765
PF3D7_1409200	67.5405	4.12323	125.475	12.2542	22.2714
PF3D7_1409400	65.2313	3.91104	746.196	83.6795	122.193
PF3D7_1409800	11.4396	17.599	1	1	1
PF3D7_1410100	5.13109	2.28182	3.61118	370.715	23.733
PF3D7_1410200	53.674	315.934	22.2006	83.111	1323.6
PF3D7_1410400	50.278	17.9746	11288.3	128.834	280.238
PF3D7_1410500	61.9623	26.1118	7.68333	1	1
PF3D7_1410600	38.7256	66.53	15.8039	10.6699	30.1928
PF3D7_1410900	250.394	56.9536	880.376	260.051	184.492
PF3D7_1411000	18.045	1	11.0491	112.635	36.6472
PF3D7_1411500	176.73	637.019	107.428	71.6214	121.605
PF3D7_1411700	23.3785	118.113	1.50959	1	1
PF3D7_1412100	307.966	23.0784	18.1148	33.2773	261.003
PF3D7_1412200	45.6821	8.87574	8.45222	36.2263	2853.12
PF3D7_1412600	305.869	633.713	21.873	15.7385	8.93752
PF3D7_1412800	65.9369	11.5502	2.01918	8.53886	1
PF3D7_1413100	7.91733	11.6042	4.08737	30.113	1130.3
PF3D7_1413400	910.554	117.205	75.0139	288.43	49.8547
PF3D7_1413500	126.3	24.5453	20.5715	9.85081	10.51
PF3D7_1413800	101.006	371.157	278.715	58.1103	8.93752
PF3D7_1414000	351.33	48.8423	100.022	1764.38	285.874
PF3D7_1414100	16.2251	12.7756	10.3569	19.5184	152.449
PF3D7_1414200	141.793	572.916	154.896	99.2481	63.6885
PF3D7_1414300	619.72	1314.72	60.5754	218.103	148.131
PF3D7_1415100	4.04161	6.27371	315.227	34.3076	46.4659
PF3D7_1415200	52.7394	99.4986	26.7673	1	26.5206
PF3D7_1415300	28.7947	2.50634	2.13273	11.8607	11.6357
PF3D7_1415700	168.541	27.7202	362.645	426.756	10.51
PF3D7_1416000	5.59479	3.53524	1	12.2542	461.196
PF3D7_1416200	220.981	10.5613	361.871	725.453	1488.2
PF3D7_1416400	62.0193	58.6338	78.2522	1659.6	269.175
PF3D7_1416700	59.494	5.96524	8.12766	898.863	23.733
PF3D7_1416800	254.052	22.3382	20.99	271.942	37.3587
PF3D7_1417000	2.96894	3.91749	70.8746	11.1899	19.3702
PF3D7_1417100	16.1568	2.38068	2.36698	1	1
PF3D7_1417300	156.794	2.69999	301.389	191.847	29.0018
PF3D7_1417700	643.003	30.5938	102.679	496.53	29.4927
PF3D7_1417800	554.886	16.7402	45.4886	177.858	1052.73
PF3D7_1418100	18.3415	2.26884	1	68.2784	1
PF3D7_1418200	62.3651	6.30942	6.0556	1	1
PF3D7_1418300	10.8773	1	10.2344	18.143	1
PF3D7_1418900	439.726	3201.76	74.3039	413.543	173.246
PF3D7_1419100	277.924	2277.75	443.597	61.2515	101.364
PF3D7_1419200	33.9428	21.1561	1.50959	17.5867	61.5217
PF3D7_1419300	61.0723	12.1489	2.87668	61.1836	1
PF3D7_1419700	1525.8	3129.9	160.709	578.577	787.045
PF3D7_1420400	1392.06	613.163	86.4952	468.874	50.1976
PF3D7_1420500	361.622	57.5957	96.8544	476.556	1398.09
PF3D7_1420600	82.818	192.531	2361	302.769	159.883
PF3D7_1420900	250.234	21.4991	444.736	427.909	41.0565
PF3D7_1421200	733.114	1264.4	68.6229	194.284	219.433
PF3D7_1421400	30.1338	34.9318	10.8787	13.9294	1
PF3D7_1421600	52.5367	44.7759	20.1123	78.7325	504.948
PF3D7_1421900	1774.73	233.741	578.936	428.78	81.8387
PF3D7_1422000	111.02	17.6353	31.1047	1	10.51
PF3D7_1422200	11.5194	3.01808	1220.86	378.817	419.125
PF3D7_1422400	189.686	681.761	59.0968	110.354	104.89
PF3D7_1422600	172.276	4.70384	115.83	472.188	351.079
PF3D7_1422800	104.072	29.1876	7.07902	20.104	1
PF3D7_1422900	62.7585	13.1881	14.7987	262.607	233.008
PF3D7_1423000	286.155	1891.33	128.719	70.1194	102.215
PF3D7_1423200	667.732	54.8283	78.6784	81.7841	60.6445
PF3D7_1423300	168.12	8.02257	248.37	44.7381	70.4499
PF3D7_1423600	28.4006	1	100.765	514.505	14.5254
PF3D7_1424100	1721.46	5250.14	136.945	485.44	295.715
PF3D7_1425200	101.436	7.48759	9.0912	16.3076	1
PF3D7_1425500	1.596	1	1	140.115	374.303
PF3D7_1425600	23.3843	20.154	108.162	13581.1	23.733
PF3D7_1425900	115.214	125.23	6.68885	28.0123	27.0988
PF3D7_1426000	3642.93	10053.8	1339.57	981.989	1213.44
PF3D7_1426100	1288.91	3253.57	1265.59	181.859	260.687
PF3D7_1426300	2.54538	1	1	31.6299	680.737
PF3D7_1426400	1.69572	1	1	11.8607	1020.85
PF3D7_1426700	151.784	400.382	26.6526	193.579	55.9064
PF3D7_1427200	49.787	10.3347	230.627	26.3002	81.6633
PF3D7_1427300	678.283	40.313	176.367	1777.35	2376.64
PF3D7_1427700	11.4932	1	9.1609	1	1
PF3D7_1428000	40.0935	3.6687	1	39.9104	25.236
PF3D7_1428200	48.6211	16.5304	191.434	19.843	77.3422
PF3D7_1428500	134.705	47.9648	411.564	114.528	151.049
PF3D7_1428800	204.776	81.982	808.302	65.6682	74.2561
PF3D7_1428900	801.083	46.0604	51.717	255.874	126.963
PF3D7_1429300	57.1476	14.9263	151.428	739.488	1
PF3D7_1429900	154.046	16.454	114.056	402.091	529.672
PF3D7_1430000	25.4647	7.27227	9.92109	54.5702	1
PF3D7_1430100	33.4538	1.6189	10.9932	1	14.9766
PF3D7_1430500	13.3187	4.07069	1	36.6877	393.811
PF3D7_1430600	171.064	12.9404	81.1988	8.1959	514.726
PF3D7_1430800	18.7629	10.2042	762.074	180.59	1211.93
PF3D7_1430900	17.3092	4.35435	23.1994	1	1
PF3D7_1431100	62.1823	3.2322	55.3956	62.3566	411.841
PF3D7_1431300	558.109	1145.27	245.738	284.973	52.1807
PF3D7_1431500	140.665	7.01142	27.7812	294.835	202.452
PF3D7_1431600	261.511	11.9816	13.7792	374.526	155.178
PF3D7_1431700	1939.83	3293.42	266.651	785.311	327.115
PF3D7_1431900	28.3331	16.558	9.82968	328.954	528.751
PF3D7_1432100	393.908	207.28	19.4751	55.6913	1
PF3D7_1432200	92.2189	17.4335	94.8514	66.7276	1237.29
PF3D7_1432300	58.8913	16.455	23.7946	22.4471	85.4894
PF3D7_1432400	257.423	41.5702	126.153	419.997	1434.01
PF3D7_1432500	89.0925	1097.35	407.814	119.312	167.98
PF3D7_1432700	222.549	25.8519	148.815	343.743	819.021
PF3D7_1432900	92.0128	28.4867	818.672	115.715	106.279
PF3D7_1433200	116.442	23.9363	162.342	81.0304	2357
PF3D7_1433600	151.777	57.4105	21.6058	1	52.7991
PF3D7_1433700	207.413	30.6367	1074.85	325.416	975.241
PF3D7_1434000	342.365	416.712	22.5882	50.0939	49.95
PF3D7_1434100	212	834.339	29.9801	279.714	45.0627
PF3D7_1434400	4.74081	2.50033	348.844	1	18.773
PF3D7_1434600	521.709	1224.49	60.4855	253.875	42.061
PF3D7_1434900	6.94263	5.27899	13.5827	329.196	1
PF3D7_1435000	67.4761	14.493	10.4675	84.7784	1
PF3D7_1435100	57.7471	4.03527	5.62478	8.33208	391.927
PF3D7_1436000	396.543	151.012	42.6124	206.103	654.486
PF3D7_1436400	262.571	80.4861	24.3924	23.5506	24.8125
PF3D7_1436600	147.77	5.29528	25.1371	1	16.875
PF3D7_1436900	93.2107	16.4676	4.22228	424.837	65.1656
PF3D7_1437100	297.606	18.231	15.8879	10.8804	237.625
PF3D7_1437200	146.406	14.3814	45.6088	259.522	3236.03
PF3D7_1437300	40.6144	16.863	3480.4	147.598	285.766
PF3D7_1437400	209.775	27.6084	544.397	34.1983	119.009
PF3D7_1437500	22.5411	7.65124	119.69	9.3091	30.924
PF3D7_1437600	161.266	27.9631	20.2569	37.2446	1
PF3D7_1437700	69.3993	9.69196	22.5521	8.33208	1
PF3D7_1437800	60.6397	18.277	119.84	12.2542	35.1124
PF3D7_1437900	805.201	2386.78	466.087	111.638	410.428
PF3D7_1438500	80.4141	103.471	10.5879	36.7246	41.9551
PF3D7_1438600	136.954	175.267	29.9443	86.8395	16.875
PF3D7_1438700	352.577	16.5424	17.6569	90.6471	387.146
PF3D7_1438800	14.9485	7.75984	17.6684	1	757.048
PF3D7_1439000	39.7001	3.49269	10.2405	6.26053	11.6357
PF3D7_1439200	11.401	7.24617	1	55.35	249.52
PF3D7_1439400	179.252	20.3669	278.147	46.4864	83.2341
PF3D7_1439500	41.1074	3.28436	307.037	16.9483	61.9778
PF3D7_1439600	23.2898	1.76947	35.0721	15.3318	1
PF3D7_1439900	876.237	463.595	133.238	309.309	2042.39
PF3D7_1440100	154.508	9.18105	472.673	43.6673	301.523
PF3D7_1440300	18.7113	7.75743	130.033	66.4216	1
PF3D7_1440600	10.8961	6.21105	6.11444	312.587	4170.25
PF3D7_1440900	124.779	4.7491	165.342	36.3478	29.0018
PF3D7_1441000	165.88	188.782	11.597	29.2121	8.93752
PF3D7_1441200	983.881	1957.6	83.8527	296.001	240.304
PF3D7_1441300	152.151	44.7239	988.297	4880.5	179.47
PF3D7_1441400	341.417	50.829	34.3028	15.3324	365.5
PF3D7_1441500	69.5804	1	5.89784	131.941	29.0018
PF3D7_1441600	15.9354	1	139.389	104.322	16.2665
PF3D7_1441700	277.528	25.3513	70.6605	67.6157	40.5786
PF3D7_1442000	66.9616	8.29215	5.89869	19.6949	163.602
PF3D7_1442100	106.446	10.3889	14.6786	30.812	286.506
PF3D7_1442500	409.089	82.1005	28.7271	52.4377	8.93752
PF3D7_1442800	83.5292	12.9734	4.14738	15.6642	37.3587
PF3D7_1443000	251.113	6.0749	47.3574	606.183	215.336
PF3D7_1443400	697.322	61.2164	73.4353	20.8163	132.086
PF3D7_1443500	212.273	93.1206	9.04783	65.9821	25.236
PF3D7_1444000	1	1	1	1	63.6179
PF3D7_1444100	339.118	47.2904	462.204	462.66	5879.65
PF3D7_1444200	3.19949	1	39.0058	25.0466	741.434
PF3D7_1444800	740.496	867.018	41.4246	126.725	3334.68
PF3D7_1445200	307.279	1152.38	495.671	105.101	82.0768
PF3D7_1445300	29.2482	12.5426	1	6.4839	1
PF3D7_1445400	318.513	2094.27	1825.72	361.259	217.812
PF3D7_1445500	27.5722	128.207	220.143	25.7274	35.427
PF3D7_1445700	811.271	1476.66	61.4564	135.338	26.3851
PF3D7_1446100	10.6252	3.70183	432.375	316.899	17.6708
PF3D7_1446400	38.4748	1.67842	4.47315	22.8693	1
PF3D7_1446700	390.29	36.9057	1001.56	1303.18	1867.81
PF3D7_1446800	25.0796	7.95478	11.4922	69.4304	1
PF3D7_1446900	25.3177	8.14219	3.24836	158.199	40.0878
PF3D7_1447000	597.665	1271.58	97.6084	210.901	152.214
PF3D7_1447300	19.5656	10.0911	1	1	1
PF3D7_1447400	18.5386	9.70562	4.74504	63.0827	1
PF3D7_1447500	2.40926	5.47547	1	73.5951	1
PF3D7_1447600	3.25881	1	1	385.628	1
PF3D7_1447700	64.0962	5.59057	9.41337	9.56714	1
PF3D7_1448000	59.4125	256.8	31.5412	38.739	53.4826
PF3D7_1448200	29.5955	1	12.3855	78.9624	477.162
PF3D7_1449000	4.80833	7.71321	1	1370.48	859.213
PF3D7_1449100	128.535	14.1552	2222.8	242.217	1155.57
PF3D7_1449300	90.3253	430.492	28.6893	30.1998	1
PF3D7_1449400	396.04	18.9528	41.4459	1496.48	35.8717
PF3D7_1449600	55.1476	1	487.282	183.989	22.2714
PF3D7_1449800	17.4157	41.2045	35.3151	1	87.0221
PF3D7_1450000	12.1438	9.17755	114.165	58.4204	33.1735
PF3D7_1450400	98.7623	277.208	21.0405	57.7115	67.3524
PF3D7_1450800	87.4462	27.1174	7.93062	20.4568	1
[truncated: 118 more rows]

## Sheet: Py17XL DE analysis
	Read counts						TPM counts									Filtered Genes						Normalized counts						Statistics
Gene ID	Early_R1	Early_R2	Early_R3	Late_R1	Late_R2	Late_R3	Early_R1	Early_R2	Early_R3	Late_R1	Late_R2	Late_R3		Gene ID	Description	Early_R1	Early_R2	Early_R3	Late_R1	Late_R2	Late_R3	Early_R1	Early_R2	Early_R3	Late_R1	Late_R2	Late_R3	contrast	logFC	AveExpr	t	P.Value	adj.P.Val	B
PY17X_0062300	66.0248	563.403	6.0305	230.793	271.757	173.029	19.9638	11.0614	11.187	4.46183	4.43455	4.55797		PY17X_0618100	serine--tRNA ligase, putative	478.235	4962.77	47.2463	1800.98	2430.7	1189.19	8.31281	7.94508	8.11819	7.20883	7.19961	6.51672	Late-Early	-1.14546	7.55021	-3.8903	0.00309016	0.0392701	-1.94687
PY17X_0100005	0	2.81806	0	0	1.77503	0	0	0.115879	0	0	0.060665	0		PY17X_0924300	threonine--tRNA ligase, putative	631.799	7928.67	57.3587	2345.67	3306.38	2689.32	8.71418	8.62096	8.39534	7.58995	7.64341	7.69364	Late-Early	-0.975995	8.10958	-4.309	0.0015911	0.0285284	-1.28115
PY17X_0100009	31.958	202.888	1.0028	84.5108	137.009	63.0166	18.9146	7.79703	3.64128	3.19804	4.37622	3.2493		PY17X_0945400	phenylalanine--tRNA ligase beta subunit, putative	137.105	2137.57	13.073	429.891	689.228	444.065	6.51411	6.7301	6.30354	5.14337	5.38204	5.09659	Late-Early	-1.41943	5.86163	-5.05948	0.000514607	0.0188551	0.0298234
PY17X_0100013	0	0	0	0	0	0	0	0	0	0	0	0		PY17X_1024700	glycine--tRNA ligase, putative	520.577	5525.07	26.1581	1104.35	1744	1764.23	8.43507	8.09991	7.27737	6.5035	6.72076	7.08557	Late-Early	-1.33744	7.3537	-4.47151	0.00123763	0.0255896	-0.995451
PY17X_0100017	9.55951	108.972	0	4.34271	15.9512	10.1616	7.00607	5.18575	0	0.203495	0.630907	0.648809		PY17X_1144900	alanine--tRNA ligase, putative	421.625	6676.85	49.323	1618.14	2409.48	1510.16	8.13125	8.37306	8.17961	7.05443	7.18696	6.86131	Late-Early	-1.26137	7.63111	-5.45809	0.000291974	0.0144003	0.486134
PY17X_0100021	0	0	0	0	0	0	0	0	0	0	0	0		PY17X_1329400	valine--tRNA ligase, putative	615.856	6667.56	52.3362	2415.72	3148.09	2262.25	8.67734	8.37105	8.26433	7.6324	7.57265	7.44421	Late-Early	-0.912109	7.99366	-3.89268	0.00307834	0.0392311	-1.95584
PY17X_0100025	4.98819	16.1563	0	10.5354	16.01	29.9412	3.0241	0.635993	0	0.408376	0.523817	1.58139		PY17X_1442500	isoleucine--tRNA ligase, putative	31.0514	761.929	6.04096	1110.25	1358.88	1192.12	4.38935	5.24246	5.25037	6.51118	6.36089	6.52026	Late-Early	1.45059	5.71242	3.70811	0.00415393	0.0455062	-1.89525
PY17X_0100029	0	0	1.00683	42.0587	34.7352	44.7608	0	0	3.43843	1.4969	1.04348	2.17069		PY17X_0062300	ribosome biogenesis protein YTM1, putative	66.0248	563.403	6.0305	230.793	271.757	173.029	5.46554	4.80731	5.24807	4.24744	4.04098	3.73938	Late-Early	-1.01944	4.59145	-2.67525	0.0235532	0.116796	-3.63408
PY17X_0100033	0	27.9584	0	27.7633	41.8747	61.462	0	1.05262	0	1.02927	1.31036	3.10477		PY17X_0100009	PIR protein	31.958	202.888	1.0028	84.5108	137.009	63.0166	4.43022	3.33609	3.12852	2.80344	3.05554	2.28941	Late-Early	-0.833311	3.17387	-1.38489	0.196623	0.426915	-5.22459
PY17X_0100037	0	12.0799	0	9.35631	2.00821	0	0	0.402879	0	0.307265	0.055667	0		PY17X_0100029	PIR protein	0	0	1.00683	42.0587	34.7352	44.7608	-1.59028	-5.332	3.13239	1.80524	1.0911	1.80054	Late-Early	3.58624	0.151166	2.82528	0.0182367	0.100413	-2.93826
PY17X_0100041	0	0	0	0	0	0	0	0	0	0	0	0		PY17X_0100033	PIR protein	0	27.9584	0	27.7633	41.8747	61.462	-1.59028	0.498786	1.54087	1.21472	1.35729	2.25366	Late-Early	1.14403	0.879175	1.08539	0.303578	0.545127	-5.09949
PY17X_0100045	0	4.10594	0	0	2.21956	1.65495	0	0.161157	0	0	0.072407	0.087153		PY17X_0100049	PIR protein	39.9567	221.815	2.00623	145.209	200.991	212.201	4.74803	3.46447	3.86639	3.58081	3.60673	4.03303	Late-Early	-0.173968	3.88324	-0.405104	0.694052	0.857541	-6.22602
PY17X_0100049	39.9567	221.815	2.00623	145.209	200.991	212.201	22.0409	7.94487	6.78959	5.12138	5.98342	10.1978		PY17X_0100081	PIR protein	16.9829	405.62	4.6597	142.333	104.472	117.49	3.5376	4.33376	4.90816	3.55205	2.66601	3.18287	Late-Early	-1.07971	3.69674	-1.95226	0.0798661	0.243409	-4.55273
PY17X_0100053	0	0	0	0	0	0	0	0	0	0	0	0		PY17X_0100100	PIR protein	0	20.8428	0	30.1089	29.9394	16.9694	-1.59028	0.083679	1.54087	1.32974	0.880023	0.427103	Late-Early	0.90169	0.44519	0.858611	0.410946	0.653827	-5.24319
PY17X_0100059	0	7.92484	0	2.00829	6.9818	0	0	0.283357	0	0.070708	0.207486	0		PY17X_0100400	PIR protein	44.9248	238.74	2.00608	135.908	152.388	105.028	4.91513	3.57032	3.8663	3.48565	3.20848	3.02183	Late-Early	-0.757865	3.67795	-1.57383	0.147042	0.355832	-5.12898
PY17X_0100063	0	44.7315	0	15.0339	14.9695	45.9094	0	1.87695	0	0.621168	0.522065	2.58465		PY17X_0100900	PIR protein	1.99544	114.496	0	65.4436	91.5319	85.9409	0.729017	2.51344	1.54087	2.43702	2.47622	2.73399	Late-Early	0.361447	2.07176	0.452734	0.660541	0.83902	-5.67646
PY17X_0100069	0	0	0	0	0	0	0	0	0	0	0	0		PY17X_0101000	fam-a protein	0	116.054	0	68.2795	48.9012	41.9268	-1.59028	2.53286	1.54087	2.49777	1.57863	1.70725	Late-Early	-0.0168524	1.37785	-0.0152636	0.988126	0.996324	-5.65902
PY17X_0100075	0	1.98017	0	3.51622	3.47998	0	0	0.068479	0	0.119737	0.100025	0		PY17X_0101221	reticulocyte binding protein, putative	238.445	2018.01	9.06405	1164.98	1810.44	1994.42	7.31026	6.64708	5.79849	6.58057	6.77468	7.26246	Late-Early	0.0590768	6.72892	0.175837	0.863982	0.94273	-6.75484
PY17X_0100081	16.9829	405.62	4.6597	142.333	104.472	117.49	9.13525	14.1672	15.3776	4.89516	3.03277	5.50588		PY17X_0101241	fam-b protein	45.9053	874.286	7.0125	475.752	837.411	402.123	4.94594	5.44079	5.45017	5.28944	5.66281	4.95363	Late-Early	0.0848376	5.29046	0.224508	0.826947	0.9259	-6.47685
PY17X_0100085	0	29.9875	0	8.36834	6.84696	15.5284	0	1.06258	0	0.291983	0.201649	0.738259		PY17X_0101261	fam-b protein	11.9761	190.19	3.00564	37.7668	70.7369	32.0097	3.05082	3.24309	4.35055	1.65188	2.10671	1.32314	Late-Early	-1.46614	2.62103	-2.42644	0.035993	0.148875	-3.67569
PY17X_0100091	0	11.3926	0	13.3972	28.8196	0.998386	0	0.397013	0	0.459718	0.834729	0.046681		PY17X_0101300	fam-b protein	10.9649	154.843	1.00023	28.9546	62.0685	28.0102	2.92887	2.94732	3.12606	1.27429	1.91952	1.13375	Late-Early	-1.39331	2.22163	-2.08025	0.0645674	0.212758	-4.10974
PY17X_0100095	4.47405	32.6656	0	0	10.4382	5.97462	2.63591	1.24962	0	0	0.331887	0.30666		PY17X_0101500	fam-c protein	44.7383	1025.37	5.96634	645.159	726.808	626.272	4.90919	5.67064	5.23382	5.72849	5.45858	5.59214	Late-Early	0.157664	5.43214	0.424457	0.680347	0.849975	-6.4072
PY17X_0100100	0	20.8428	0	30.1089	29.9394	16.9694	0	0.802649	0	1.14173	0.958276	0.876795		PY17X_0101700	fam-a protein	83.8638	842.856	4.00951	272.468	390.085	204.057	5.80827	5.388	4.71384	4.48645	4.56165	3.97671	Late-Early	-1.09611	4.82249	-2.70418	0.0224192	0.113416	-3.58083
PY17X_0100200	1.00347	0	0	4.04648	4.017	0	0.526494	0	0	0.135744	0.113743	0		PY17X_0101800	Plasmodium exported protein, unknown function	113.919	1095.11	14.0505	1356.72	1527.63	1090.25	6.24791	5.76552	6.40387	6.80031	6.52971	6.39145	Late-Early	0.615064	6.35646	2.01989	0.0713995	0.226327	-4.88042
PY17X_0100300	12.9756	18.8478	0	12.0733	14.985	2.99919	7.01475	0.661611	0	0.417317	0.437197	0.141256		PY17X_0101900	lysophospholipase, putative	77.0041	351.288	6.02787	276.409	369.742	361.067	5.68592	4.12657	5.24748	4.50713	4.48448	4.79846	Late-Early	-0.111827	4.80834	-0.338801	0.741866	0.88417	-6.50794
PY17X_0100400	44.9248	238.74	2.00608	135.908	152.388	105.028	25.2098	8.69891	6.90646	4.87622	4.61495	5.13459		PY17X_0102000	reticulocyte binding protein, putative	157.115	1164.86	2.01113	747.006	1326.56	905.134	6.70998	5.85457	3.86921	5.9398	6.32617	6.12313	Late-Early	0.127689	5.80381	0.289206	0.778415	0.898965	-6.52926
PY17X_0100500	0	15.8648	0	2.00887	4.98994	7.98638	0	0.579193	0	0.072217	0.151413	0.391202		PY17X_0102100	PIR protein	161.902	2467.24	14.0525	2645.59	2563.69	1606.35	6.75315	6.93698	6.40406	7.76351	7.27645	6.95037	Late-Early	0.490196	7.01409	1.46094	0.175159	0.397096	-5.70485
PY17X_0100600	0	6.93984	0	3.01366	0.998004	3.99325	0	0.251185	0	0.107408	0.030023	0.193924		PY17X_0102200	schizont membrane associated cytoadherence protein, putative	118.366	1443.78	7.96958	2119	2417.75	1619.81	6.30291	6.16414	5.62316	7.44337	7.19191	6.9624	Late-Early	1.02848	6.61465	3.16403	0.0102648	0.0721983	-2.95409
PY17X_0100700	0	0	0	2.0568	1.00603	0	0	0	0	0.080304	0.033154	0		PY17X_0102300	Plasmodium exported protein, unknown function	455.796	5492.81	84.333	9733.11	12990.4	2761.59	8.24355	8.09146	8.94743	9.64262	9.61737	7.73189	Late-Early	0.64626	8.71239	1.25996	0.236694	0.473819	-6.10399
PY17X_0100800	0	26.797	0	13.0061	10.9794	3.9928	0	1.06103	0	0.50709	0.361324	0.212119		PY17X_0102400	zinc finger protein, putative	77.1217	575.262	2.01344	20.3385	61.9025	11.0011	5.68811	4.83733	3.87054	0.775042	1.91569	-0.17595	Late-Early	-4.04389	2.81846	-6.10143	0.000122602	0.00950977	1.51042
PY17X_0100900	1.99544	114.496	0	65.4436	91.5319	85.9409	1.18756	4.42446	0	2.49021	2.93982	4.45587		PY17X_0102500	ATP-dependent RNA helicase MTR4, putative	199.305	1411.11	13.0866	990.881	1482.71	817.086	7.05217	6.13113	6.30498	6.34716	6.48667	5.97557	Late-Early	-0.177453	6.38295	-0.529876	0.607925	0.804592	-6.62116
PY17X_0101000	0	116.054	0	68.2795	48.9012	41.9268	0	4.33071	0	2.50892	1.51669	2.09919		PY17X_0102600	MYND-type zinc finger protein, putative	336.359	4588.65	49.2609	1668.5	1920.66	1030.31	7.80572	7.83201	8.17781	7.09863	6.85992	6.3099	Late-Early	-1.13053	7.34733	-3.83855	0.00335969	0.0410561	-2.01638
PY17X_0101100	0	0.983422	0	0	1.97959	0	0	0.0362	0	0	0.060565	0		PY17X_0102800	elongation factor G, putative	25.0313	755.795	10.0628	568.818	939.971	385.046	4.08392	5.23081	5.94179	5.54695	5.8294	4.8911	Late-Early	0.61059	5.25399	1.39367	0.194036	0.423143	-5.50102
PY17X_0101200	0	1.49642	0	1.34994	1.2895	0	0	0.068648	0	0.06098	0.049167	0		PY17X_0102900	geranylgeranyl transferase type-2 subunit beta, putative	65.9794	859.278	6.02488	620.949	758.615	609.125	5.46456	5.41582	5.24682	5.67336	5.52033	5.55212	Late-Early	0.156421	5.47884	0.478711	0.642585	0.825045	-6.44075
PY17X_0101221	238.445	2018.01	9.06405	1164.98	1810.44	1994.42	11.4801	6.30865	2.67734	3.58615	4.70407	8.36546		PY17X_0103000	SAC3 domain-containing protein, putative	71.1048	1365.56	7.04606	772.975	1068.4	1211.13	5.57171	6.08381	5.4566	5.98907	6.01406	6.54308	Late-Early	0.261073	5.94305	0.68467	0.509328	0.735008	-6.35801
PY17X_0101241	45.9053	874.286	7.0125	475.752	837.411	402.123	33.045	40.8651	30.9699	21.8966	32.5323	25.2185		PY17X_0103100	conserved Plasmodium protein, unknown function	50.9839	207.909	0	38.4214	49.9334	30.9891	5.09577	3.37128	1.54087	1.67635	1.60846	1.27712	Late-Early	-2.22836	2.42831	-3.14809	0.0105445	0.0732822	-2.54615
PY17X_0101261	11.9761	190.19	3.00564	37.7668	70.7369	32.0097	8.47996	8.74421	13.0568	1.70979	2.70307	1.97459		PY17X_0103200	JmjC domain-containing protein 2, putative	45.0399	511.312	5.02888	128.807	188.777	144.02	4.91878	4.66747	5.00786	3.40852	3.51651	3.47547	Late-Early	-1.29221	4.16577	-3.43411	0.00652785	0.0576408	-2.31446
PY17X_0101300	10.9649	154.843	1.00023	28.9546	62.0685	28.0102	10.0708	9.23445	5.63621	1.70034	3.07658	2.24128		PY17X_0103300	conserved Plasmodium protein, unknown function	108.01	1266.72	9.04228	763.016	1212.52	1011.18	6.17141	5.97546	5.79521	5.97038	6.19654	6.28289	Late-Early	0.117929	6.06531	0.39326	0.702498	0.861779	-6.60112
PY17X_0101400	2.97124	2.05838	0	13.6876	19.9828	0	5.25332	0.236307	0	1.54731	1.90671	0		PY17X_0103400	SDE2 domain-containing protein, putative	170.06	2004.65	13.0657	703.567	1029.09	1528.26	6.82386	6.6375	6.30276	5.85343	5.96001	6.87849	Late-Early	-0.446076	6.40934	-1.19238	0.261022	0.498151	-6.05234
PY17X_0101500	44.7383	1025.37	5.96634	645.159	726.808	626.272	72.0846	107.276	58.9787	66.4636	63.1999	87.9111		PY17X_0103500	RNA-binding protein, putative	70.0199	1140.2	8.03967	569.19	639.34	418.072	5.54968	5.8237	5.63505	5.54789	5.27372	5.00968	Late-Early	-0.436477	5.47329	-1.27021	0.233171	0.469221	-5.78471
PY17X_0101600	0	0	0	0	0	0	0	0	0	0	0	0		PY17X_0103600	mitochondrial chaperone BCS1, putative	65.0161	1118.93	7.03435	626.943	949.314	743.13	5.4435	5.79655	5.45436	5.6872	5.84366	5.83879	Late-Early	0.12237	5.67734	0.377734	0.713633	0.87051	-6.50271
PY17X_0101700	83.8638	842.856	4.00951	272.468	390.085	204.057	54.0729	35.287	15.8606	11.2324	13.5737	11.4624		PY17X_0103700	dihydroorotate dehydrogenase, putative	84.0343	1140.39	7.03589	446.736	568.504	498.082	5.81119	5.82394	5.45465	5.19875	5.10445	5.26203	Late-Early	-0.621445	5.4425	-1.98651	0.0754668	0.233863	-4.82089
PY17X_0101800	113.919	1095.11	14.0505	1356.72	1527.63	1090.25	55.5266	34.659	42.0166	42.2815	40.1843	46.2964		PY17X_0103800	trophozoite exported protein 1, putative	75.0922	1092.01	10.0624	194.988	280.614	152.018	5.64989	5.76143	5.94174	4.0048	4.08717	3.55318	Late-Early	-1.82905	4.83303	-5.33803	0.000345496	0.0153715	0.508318
PY17X_0101900	77.0041	351.288	6.02787	276.409	369.742	361.067	27.5131	8.14976	13.2133	6.31438	7.12947	11.2391		PY17X_0103900	cation/H+ antiporter, putative	76.0049	1484.11	9.04194	1285.64	1487.47	1047.19	5.6672	6.20387	5.79516	6.7227	6.49129	6.33335	Late-Early	0.514968	6.20226	1.61318	0.13822	0.342767	-5.3818
PY17X_0102000	157.115	1164.86	2.01113	747.006	1326.56	905.134	38.0287	18.3074	2.98648	11.5604	17.3283	19.0865		PY17X_0104000	male development protein MD4, putative	27.0437	450.571	0	24.4179	45.9184	30.9994	4.19337	4.48521	1.54087	1.03297	1.48878	1.2776	Late-Early	-2.88696	2.33647	-3.96549	0.00273825	0.0369887	-1.32402
PY17X_0102100	161.902	2467.24	14.0525	2645.59	2563.69	1606.35	76.0586	75.2601	40.5017	79.4645	64.9975	65.7439		PY17X_0104100	phenylalanine--tRNA ligase, putative	34.0104	449.32	1.00499	451.663	427.635	518.089	4.51868	4.48121	3.13063	5.21456	4.69408	5.31879	Late-Early	0.523149	4.55966	1.01403	0.334812	0.57709	-5.75703
PY17X_0102200	118.366	1443.78	7.96958	2119	2417.75	1619.81	166.228	131.654	68.6653	190.267	183.241	198.18		PY17X_0104200	NdP2 protein, putative	83.1433	915.944	6.04152	801.163	1325.89	842.079	5.7959	5.50791	5.2505	6.04071	6.32545	6.01901	Late-Early	0.562841	5.82325	1.67316	0.12568	0.324826	-5.26727
PY17X_0102300	455.796	5492.81	84.333	9733.11	12990.4	2761.59	201.716	157.841	228.976	275.407	310.258	106.474		PY17X_0104300	conserved Plasmodium protein, unknown function	8.99	96.8903	0	25.2126	31.9863	46.977	2.65613	2.27371	1.54087	1.07827	0.973915	1.8695	Late-Early	-1.10132	1.73207	-1.44253	0.180162	0.406036	-4.87443
PY17X_0102400	77.1217	575.262	2.01344	20.3385	61.9025	11.0011	7.51439	3.63948	1.2036	0.126704	0.325506	0.093384		PY17X_0104400	conserved Plasmodium protein, unknown function	27.0432	286.617	2.0135	111.871	141.775	160.016	4.19335	3.8335	3.87057	3.20599	3.10469	3.62692	Late-Early	-0.687416	3.63917	-1.46873	0.17308	0.394176	-5.20803
PY17X_0102500	199.305	1411.11	13.0866	990.881	1482.71	817.086	20.9612	9.63638	8.44399	6.66305	8.41566	7.48656		PY17X_0104500	AP2 domain transcription factor, putative	192.329	2339.41	15.1035	768.23	1488.56	1533.28	7.0009	6.86024	6.50467	5.9802	6.49234	6.88322	Late-Early	-0.427831	6.62026	-1.24345	0.242461	0.48002	-6.00693
PY17X_0102600	336.359	4588.65	49.2609	1668.5	1920.66	1030.31	233.081	206.464	209.426	73.924	71.8271	62.1997		PY17X_0104600	ribosomal protein L41, mitochondrial, putative	51.1896	829.386	9.56945	876.712	1109.41	535.473	5.10152	5.36477	5.87278	6.17064	6.06838	5.36636	Late-Early	0.61305	5.65741	1.50894	0.162678	0.37915	-5.46298
PY17X_0102700	0	4.95394	0	1.00508	0.997999	0.998386	0	0.172636	0	0.034489	0.028906	0.046681		PY17X_0104700	conserved Plasmodium protein, unknown function	43.035	1001.51	5.0284	1180.09	1227.67	1209.17	4.85383	5.63668	5.00773	6.59915	6.21445	6.54075	Late-Early	1.04523	5.80876	2.59209	0.0271435	0.126289	-3.7495
PY17X_0102800	25.0313	755.795	10.0628	568.818	939.971	385.046	3.83495	7.51858	9.45838	5.5719	7.77185	5.13932		PY17X_0104800	conserved protein, unknown function	0.995857	136.558	0.998833	22.874	66.1076	10.0041	-0.00930545	2.76665	3.12471	0.940693	2.00977	-0.306776	Late-Early	-0.814174	1.42096	-0.780953	0.453176	0.692479	-5.36744
PY17X_0102900	65.9794	859.278	6.02488	620.949	758.615	609.125	27.6893	23.4149	15.5123	16.6615	17.1814	22.2703		PY17X_0104900	GYF domain-containing protein, putative	1999.53	17000.8	204.417	6420.64	10098	9303.26	10.3755	9.72136	10.2198	9.04248	9.25401	9.48394	Late-Early	-0.706	9.68285	-3.05145	0.0124167	0.0800022	-3.37766
PY17X_0103000	71.1048	1365.56	7.04606	772.975	1068.4	1211.13	8.18072	10.2014	4.97351	5.68607	6.63376	12.1395		PY17X_0105000	glyoxalase I-like protein GILP, putative	37.959	1126.29	8.02491	922.434	1027.93	742.086	4.67497	5.80601	5.63256	6.24395	5.95839	5.83676	Late-Early	0.568404	5.69211	1.49748	0.165585	0.3828	-5.42586
PY17X_0103100	50.9839	207.909	0	38.4214	49.9334	30.9891	16.8357	4.45789	0	0.811197	0.889865	0.891507		PY17X_0105100	RAP protein, putative	0	42.0634	1.0066	25.4202	54.9073	56.9992	-1.59028	1.07955	3.13217	1.08987	1.74416	2.14582	Late-Early	0.699087	1.26688	0.629866	0.543104	0.760698	-5.47338
PY17X_0103200	45.0399	511.312	5.02888	128.807	188.777	144.02	9.70712	7.15543	6.6495	1.77495	2.19571	2.70417		PY17X_0105200	conserved Plasmodium protein, unknown function	28.5855	267.554	3.83817	557.694	714.131	261.037	4.27195	3.73438	4.65796	5.51848	5.43321	4.33121	Late-Early	1.31823	4.65787	2.06775	0.0659296	0.215428	-4.46244
PY17X_0103300	108.01	1266.72	9.04228	763.016	1212.52	1011.18	37.8618	28.832	19.4464	17.1011	22.9382	30.8806		PY17X_0105300	50S ribosomal protein L24, putative	297.775	4401.89	33.9626	1767.07	2077.19	1478.6	7.63022	7.77207	7.64783	7.18142	6.97292	6.83085	Late-Early	-0.72531	7.33922	-2.91988	0.0155239	0.0922316	-3.53526
PY17X_0103400	170.06	2004.65	13.0657	703.567	1029.09	1528.26	52.0267	39.8215	24.5234	13.762	16.9907	40.7321		PY17X_0105400	KH domain-containing protein, putative	169.171	1778.41	12.0713	1409.74	1470.19	1157.15	6.81631	6.46478	6.19294	6.85559	6.47443	6.47733	Late-Early	0.0385234	6.5469	0.130034	0.899154	0.960859	-6.74737
PY17X_0103500	70.0199	1140.2	8.03967	569.19	639.34	418.072	22.2606	23.537	15.6811	11.5698	10.9694	11.5793		PY17X_0105500	acylphosphatase, putative	76.7394	1164.65	9.99967	1653.81	1712.12	1177.44	5.68099	5.85431	5.93314	7.08588	6.69414	6.5024	Late-Early	0.968744	6.29181	2.82958	0.0181036	0.100369	-3.48735
PY17X_0103600	65.0161	1118.93	7.03435	626.943	949.314	743.13	21.0828	23.5595	13.9945	12.9984	16.6132	20.9938		PY17X_0105600	aurora-related kinase ARK1, putative	82.9514	1137.96	7.02642	1300.16	1457.01	973.214	5.79259	5.82088	5.45284	6.73889	6.46145	6.2277	Late-Early	0.698444	6.08239	2.04346	0.0686543	0.221522	-4.7365
PY17X_0103700	84.0343	1140.39	7.03589	446.736	568.504	498.082	24.9445	21.9799	12.8133	8.47857	9.1072	12.8806		PY17X_0105700	calcium-binding protein, putative	11.9313	79.0959	1.98937	39.3937	50.1374	112.052	3.04563	1.98263	3.85665	1.71195	1.61429	3.11479	Late-Early	-0.32646	2.55432	-0.505265	0.624476	0.813939	-5.94405
PY17X_0103800	75.0922	1092.01	10.0624	194.988	280.614	152.018	11.7969	11.1393	9.69844	1.95856	2.37913	2.0806		PY17X_0105800	cyclin dependent kinase binding protein, putative	70.054	491.389	6.03372	326.445	450.613	659.096	5.55038	4.61019	5.24878	4.74677	4.7695	5.66578	Late-Early	0.0796926	5.09857	0.210126	0.837849	0.931518	-6.55755
PY17X_0103900	76.0049	1484.11	9.04194	1285.64	1487.47	1047.19	27.0074	34.2423	19.7118	29.2089	28.5249	32.4179		PY17X_0106000	conserved Plasmodium protein, unknown function	24.9514	414.226	1.00194	57.1866	110.044	41.0123	4.07939	4.36402	3.1277	2.24403	2.74063	1.67581	Late-Early	-1.81079	3.0386	-3.00665	0.0133966	0.0835483	-2.78873
PY17X_0104000	27.0437	450.571	0	24.4179	45.9184	30.9994	1.92884	2.08664	0	0.11135	0.176746	0.192619		PY17X_0106100	DNA repair protein RAD50, putative	129.224	792.824	7.04851	151.66	371.383	517.049	6.42902	5.29977	5.45706	3.64331	4.49086	5.3159	Late-Early	-1.1919	5.10599	-2.52767	0.0302944	0.134184	-4.00875
PY17X_0104100	34.0104	449.32	1.00499	451.663	427.635	518.089	10.6817	9.16309	1.93649	9.06981	7.24831	14.1759		PY17X_0106200	elongation of fatty acids protein, putative	123.825	1189.1	7.01865	729.191	818.252	761.205	6.3677	5.88427	5.45135	5.905	5.62944	5.87343	Late-Early	-0.225002	5.85186	-0.739035	0.477114	0.707998	-6.38893
PY17X_0104200	83.1433	915.944	6.04152	801.163	1325.89	842.079	6.03544	4.31725	2.69062	3.7184	5.19426	5.3254		PY17X_0106300	protein KIC1, putative	136.178	1350.21	12.1624	800.261	1203.29	1850.22	6.50435	6.06751	6.20335	6.03909	6.18553	7.15421	Late-Early	0.23029	6.35901	0.604571	0.559121	0.770132	-6.55602
PY17X_0104300	8.99	96.8903	0	25.2126	31.9863	46.977	3.92781	2.7487	0	0.704309	0.754203	1.78811		PY17X_0106400	RNA-binding protein, putative	587.411	5538.88	90.4972	4146.52	5398.9	5275.79	8.60918	8.10351	9.04862	8.41172	8.35074	8.66565	Late-Early	0.117743	8.53157	0.496567	0.63038	0.816277	-6.80748
PY17X_0104400	27.0432	286.617	2.0135	111.871	141.775	160.016	2.5415	1.749	1.16093	0.672206	0.71906	1.31012		PY17X_0106500	ubiquitin-conjugating enzyme E2 PEX4, putative	102.389	1539.37	19.8652	2429.3	2814.83	1446.58	6.09467	6.25659	6.88891	7.64048	7.41124	6.79927	Late-Early	1.04863	6.84853	2.9564	0.0145895	0.0888749	-3.35472
PY17X_0104500	192.329	2339.41	15.1035	768.23	1488.56	1533.28	14.4043	11.3766	6.93986	3.67869	6.01654	10.0043		PY17X_0106600	conserved Plasmodium protein, unknown function	16.8641	317.917	0	117.814	212.407	60.7103	3.52775	3.98278	1.54087	3.28034	3.68624	2.23605	Late-Early	-0.225286	3.04234	-0.298757	0.771328	0.895719	-5.90476
PY17X_0104600	51.1896	829.386	9.56945	876.712	1109.41	535.473	257.983	271.408	295.883	282.501	301.741	235.106		PY17X_0106700	polypyrimidine tract-binding protein, putative	135.126	2839.27	34.1987	2802.89	3155.46	2234.31	6.49321	7.13956	7.65768	7.84682	7.57602	7.42628	Late-Early	0.650066	7.3566	2.17409	0.0551693	0.192783	-4.70266
PY17X_0104700	43.035	1001.51	5.0284	1180.09	1227.67	1209.17	9.79543	14.8017	7.02191	17.1739	15.0805	23.9777		PY17X_0106800	WD repeat-containing protein, putative	48.0835	583.541	7.04857	110.913	145.757	135.013	5.01212	4.85793	5.45708	3.19364	3.14452	3.38263	Late-Early	-1.70992	4.17465	-4.73739	0.00082715	0.0220484	-0.309085
PY17X_0104800	0.995857	136.558	0.998833	22.874	66.1076	10.0041	1.09233	9.72596	6.72164	1.60418	3.9133	0.955989		PY17X_0106900	coatomer alpha subunit, putative	251.394	4009.27	33.2213	3038.19	4738.3	2695.57	7.38639	7.63731	7.61646	7.96309	8.16246	7.69699	Late-Early	0.369703	7.74378	1.43609	0.18194	0.407654	-5.82172
PY17X_0104900	1999.53	17000.8	204.417	6420.64	10098	9303.26	130.745	72.1807	82.0044	26.8429	35.6342	52.9967		PY17X_0107000	glutaredoxin-like protein	111.642	1018.55	8.00184	364.324	461.517	643.235	6.21891	5.66101	5.62865	4.90492	4.80396	5.63067	Late-Early	-0.749618	5.47468	-2.18852	0.0538465	0.190645	-4.56781
PY17X_0105000	37.959	1126.29	8.02491	922.434	1027.93	742.086	20.9389	40.341	27.1583	32.5334	30.6012	35.6624		PY17X_0107100	translation initiation factor IF-2, putative	506.642	3296.84	26.1637	940.11	1310.17	1072.34	8.39597	7.35509	7.27768	6.27131	6.30824	6.36756	Late-Early	-1.36786	6.99598	-5.11589	0.000474292	0.01818	-0.00677314
PY17X_0105100	0	42.0634	1.0066	25.4202	54.9073	56.9992	0	0.266551	0.602702	0.158618	0.28919	0.484625		PY17X_0107200	MYND-type zinc finger protein, putative	16.0029	408.356	2.00964	56.6453	106.916	25.0045	3.45437	4.34345	3.86835	2.23043	2.69922	0.973022	Late-Early	-1.81617	2.92814	-2.68858	0.023024	0.115746	-3.26657
PY17X_0105200	28.5855	267.554	3.83817	557.694	714.131	261.037	136.786	83.1311	112.679	170.626	184.42	108.822		PY17X_0107300	RING zinc finger protein, putative	57.9846	707.373	2.00842	286.776	488.739	555.112	5.27971	5.13535	3.86765	4.56016	4.88655	5.41828	Late-Early	-0.220001	4.85795	-0.453692	0.659874	0.838815	-6.3078
PY17X_0105300	297.775	4401.89	33.9626	1767.07	2077.19	1478.6	323.888	310.886	226.638	122.89	121.932	140.112		PY17X_0107400	uroporphyrinogen III decarboxylase, putative	25	306.976	1.00457	289.775	395.47	307.058	4.08215	3.93234	3.13023	4.57514	4.5814	4.56506	Late-Early	0.648571	4.14438	1.36129	0.203724	0.435689	-5.30677
PY17X_0105400	169.171	1778.41	12.0713	1409.74	1470.19	1157.15	32.9088	22.4634	14.4068	17.534	15.4346	19.6108		PY17X_0107500	G-protein associated signal transduction protein, putative	153.12	2489.61	25.141	3190.14	3372.7	2157.31	6.67295	6.95	7.22125	8.03349	7.67206	7.3757	Late-Early	0.813737	7.32091	2.67344	0.0236264	0.116796	-3.87401
PY17X_0105500	76.7394	1164.65	9.99967	1653.81	1712.12	1177.44	73.0669	72.0037	58.4133	100.68	87.9771	97.6698		PY17X_0107600	4-hydroxybenzoate polyprenyltransferase, putative	82.0391	779.363	7.03654	417.215	543.681	543.088	5.77673	5.27508	5.45478	5.10024	5.0401	5.38671	Late-Early	-0.286484	5.33894	-0.917878	0.380591	0.625697	-6.1759
PY17X_0105600	82.9514	1137.96	7.02642	1300.16	1457.01	973.214	38.6891	34.4627	20.1059	38.7719	36.6743	39.5449		PY17X_0107700	spindle assembly abnormal protein 6, putative	18.0186	309.12	1.00598	123.806	303.615	79.0104	3.62062	3.94236	3.13157	3.35161	4.20063	2.61342	Late-Early	-0.0525909	3.4767	-0.07429	0.942265	0.98031	-6.07249
PY17X_0105700	11.9313	79.0959	1.98937	39.3937	50.1374	112.052	18.7654	8.07754	19.1959	3.96141	4.25564	15.3534		PY17X_0107800	conserved Plasmodium protein, unknown function	118.211	1826.39	9.06302	752.374	1348.73	1264.12	6.30103	6.50318	5.79834	5.95013	6.35008	6.60483	Late-Early	-0.101336	6.25126	-0.2941	0.774781	0.897636	-6.6511
PY17X_0105800	70.054	491.389	6.03372	326.445	450.613	659.096	16.465	7.49912	8.70038	4.90561	5.71565	13.4957		PY17X_0107900	GTP-binding protein, putative	30.0171	311.892	1.00535	303.705	287.711	277.043	4.34127	3.95522	3.13097	4.64276	4.12314	4.41691	Late-Early	0.316445	4.10171	0.629506	0.54333	0.760698	-6.01923
PY17X_0105900	0	26.3899	0	4.06845	12.9753	1.99968	0	0.131556	0	0.019971	0.053761	0.013375		PY17X_0108000	conserved Plasmodium protein, unknown function	81.0921	1259.3	10.0612	748.876	1062.19	1353.17	5.76008	5.96698	5.94157	5.94341	6.00566	6.70301	Late-Early	0.293267	6.05345	0.780341	0.453519	0.692579	-6.34856
PY17X_0106000	24.9514	414.226	1.00194	57.1866	110.044	41.0123	17.4767	18.8391	4.30557	2.56103	4.15974	2.50263		PY17X_0108100	diphthine methyltransferase, putative	159.903	2590.87	31.6922	1439.65	2367.57	1556.34	6.73528	7.0075	7.54951	6.88587	7.16165	6.90475	Late-Early	0.0198871	7.04076	0.0727822	0.943435	0.98031	-6.80877
PY17X_0106100	129.224	792.824	7.04851	151.66	371.383	517.049	9.24092	3.68135	3.09239	0.693425	1.43328	3.22124		PY17X_0108200	conserved Plasmodium protein, unknown function	92.1348	842.884	10.0656	445.219	651.02	806.087	5.9432	5.38805	5.94218	5.19385	5.29982	5.95603	Late-Early	-0.131824	5.62052	-0.394246	0.701793	0.861502	-6.59665
PY17X_0106200	123.825	1189.1	7.01865	729.191	818.252	761.205	75.348	46.9827	26.2023	28.3699	26.871	40.3535		PY17X_0108300	conserved Plasmodium protein, unknown function	25.7816	41.003	0	20.6188	27.0029	57.869	4.1257	1.04315	1.54087	0.794318	0.733668	2.16748	Late-Early	-0.787896	1.7342	-1.12853	0.285813	0.52515	-5.32393
PY17X_0106300	136.178	1350.21	12.1624	800.261	1203.29	1850.22	19.6351	12.6411	10.7589	7.37756	9.36335	23.2416		PY17X_0108400	heptatricopeptide repeat-containing protein, putative	215.307	2016.1	15.0977	1282.65	1535.26	2356.26	7.16332	6.64571	6.50413	6.71933	6.53689	7.50293	Late-Early	0.121428	6.84539	0.369827	0.719333	0.875184	-6.72867
PY17X_0106400	587.411	5538.88	90.4972	4146.52	5398.9	5275.79	145.157	88.8736	137.2	65.5138	72.0003	113.58		PY17X_0108500	sorting assembly machinery 50 kDa subunit, putative	59.0065	561.291	9.04249	297.101	306.771	199.036	5.3047	4.80189	5.79524	4.6111	4.21553	3.94085	Late-Early	-0.754683	4.77822	-1.94702	0.0805606	0.244478	-4.8278
PY17X_0106500	102.389	1539.37	19.8652	2429.3	2814.83	1446.58	177.988	173.754	211.862	270.005	264.072	219.076		PY17X_0108600	respiratory chain complex 4 associated protein 4, putative	33.4098	1367.71	9.6649	1792.91	2242.4	1731.3	4.49335	6.08608	5.8864	7.20235	7.08331	7.0584	Late-Early	1.52702	6.30165	3.9216	0.00293821	0.0381279	-1.59059
PY17X_0106600	16.8641	317.917	0	117.814	212.407	60.7103	43.2243	52.9098	0	19.3071	29.3811	13.5564		PY17X_0108700	proteasome subunit alpha type-2, putative	378.024	8843.21	75.0808	8943.16	10156.1	8486.76	7.97396	8.77844	8.78082	9.52051	9.26228	9.35143	Late-Early	0.854684	8.94457	3.2295	0.00919287	0.0683702	-3.03709
PY17X_0106700	135.126	2839.27	34.1987	2802.89	3155.46	2234.31	28.0068	38.2109	43.4868	37.1436	35.2957	40.3445		PY17X_0108800	conserved Plasmodium protein, unknown function	20.9538	72.512	0	32.1582	23.978	24.9832	3.83288	1.85807	1.54087	1.42324	0.565568	0.971817	Late-Early	-1.47084	1.69874	-2.02033	0.0713474	0.226327	-4.16947
PY17X_0106800	48.0835	583.541	7.04857	110.913	145.757	135.013	3.38077	2.66408	3.0405	0.498605	0.553075	0.827012		PY17X_0108900	T-complex protein 1 subunit zeta, putative	1245.65	16911.6	152.803	8693.03	9986.58	7743.23	9.69299	9.71377	9.80112	9.47959	9.238	9.21916	Late-Early	-0.413174	9.5241	-1.80961	0.100899	0.283332	-5.39812
PY17X_0106900	251.394	4009.27	33.2213	3038.19	4738.3	2695.57	25.0013	25.8899	20.2698	19.3187	25.4311	23.3548		PY17X_0109000	ornithine aminotransferase, putative	293.972	5299.55	65.2888	7152.23	7216.89	7061.41	7.61171	8.03979	8.58064	9.19814	8.76942	9.08619	Late-Early	1.07541	8.54765	3.77096	0.00374925	0.043325	-2.11922
PY17X_0107000	111.642	1018.55	8.00184	364.324	461.517	643.235	102.539	60.7435	45.0897	21.3946	22.8762	51.4695		PY17X_0109100	conserved Plasmodium protein, unknown function	58.0714	941.036	8.04996	384.5	669.094	412.05	5.28185	5.54688	5.63679	4.98258	5.3393	4.98877	Late-Early	-0.335736	5.29603	-0.990301	0.345711	0.587543	-6.05493
PY17X_0107100	506.642	3296.84	26.1637	940.11	1310.17	1072.34	76.1821	32.1888	24.1366	9.03825	10.6319	14.0476		PY17X_0109200	nucleoporin NUP637, putative	187.377	2982.92	28.2047	1150.16	1958.87	1869.15	6.96336	7.21075	7.38409	6.56211	6.88833	7.1689	Late-Early	-0.263328	7.02959	-0.893966	0.392642	0.636272	-6.40606
PY17X_0107200	16.0029	408.356	2.00964	56.6453	106.916	25.0045	5.36346	8.8867	4.13226	1.21385	1.93384	0.730096		PY17X_0109300	zinc transporter ZIP1, putative	74.9492	1512.06	23.084	2436.27	2279.57	1601.36	5.64716	6.23078	7.10061	7.64462	7.10702	6.94588	Late-Early	1.14852	6.77934	3.16882	0.0101822	0.0720708	-2.98639
PY17X_0107300	57.9846	707.373	2.00842	286.776	488.739	555.112	23.8711	18.9088	5.0727	7.54845	10.8585	19.9094		PY17X_0109400	citrate synthase-like protein, putative	11.0011	181.513	2.00943	42.4705	69.9481	72.0131	2.93343	3.1759	3.86823	1.81914	2.09064	2.48052	Late-Early	-1.0534	2.72798	-1.77098	0.107417	0.294746	-4.63456
PY17X_0107400	25	306.976	1.00457	289.775	395.47	307.058	9.15921	7.30263	2.258	6.78786	7.81926	9.80066		PY17X_0109500	conserved Plasmodium protein, unknown function	351.411	4747.16	52.3205	3925.02	6843.74	5517.89	7.86879	7.881	8.2639	8.33253	8.69283	8.73038	Late-Early	0.670112	8.2949	2.62859	0.025505	0.121366	-4.04687
PY17X_0107500	153.12	2489.61	25.141	3190.14	3372.7	2157.31	35.6016	37.5859	35.8627	47.4243	42.3202	43.6986		PY17X_0109600	mitochondrial cardiolipin synthase, putative	0	149.387	2.0105	93.2216	113.843	133.981	-1.59028	2.89574	3.86885	2.94417	2.78938	3.37161	Late-Early	0.472121	2.37991	0.441049	0.668693	0.844719	-5.70001
PY17X_0107600	82.0391	779.363	7.03654	417.215	543.681	543.088	23.3895	14.4277	12.3079	7.60526	8.36525	13.4893		PY17X_0109700	conserved Plasmodium protein, unknown function	16.0194	177.208	0	163.823	205.655	187.983	3.45581	3.14137	1.54087	3.75425	3.63974	3.85864	Late-Early	0.593846	3.23178	0.96844	0.355984	0.599564	-5.54677
PY17X_0107700	18.0186	309.12	1.00598	123.806	303.615	79.0104	3.43314	3.82432	1.17593	1.50822	3.12197	1.31151		PY17X_0109800	protein KIC6, putative	559.922	5093.61	62.4226	2753.1	4479.47	5270.52	8.54009	7.98262	8.51638	7.82097	8.08143	8.66421	Late-Early	0.00313198	8.26762	0.0117571	0.990854	0.996882	-6.93371
PY17X_0107800	118.211	1826.39	9.06302	752.374	1348.73	1264.12	7.38366	7.40739	3.47306	3.00471	4.54647	6.8789		PY17X_0109900	palmitoyltransferase DHHC2	61.9084	1640.15	7.01801	2486.06	2650.92	2791.76	5.37339	6.34805	5.45122	7.6738	7.3247	7.74756	Late-Early	1.56762	6.65312	4.05002	0.00239236	0.0339928	-1.42524
PY17X_0107900	30.0171	311.892	1.00535	303.705	287.711	277.043	8.07889	5.45059	1.66006	5.22623	4.179	6.49603		PY17X_0110000	tetratricopeptide repeat protein, putative	75.1271	770.43	6.04126	483.348	856.609	1112.11	5.65055	5.25846	5.25044	5.31227	5.69549	6.42007	Late-Early	0.386201	5.59788	0.890013	0.39466	0.637882	-6.18914
PY17X_0108000	81.0921	1259.3	10.0612	748.876	1062.19	1353.17	14.0112	14.1281	10.6652	8.27297	9.90449	20.3689		PY17X_0110100	ribosomal protein L19, mitochondrial, putative	169.829	2061.94	26.278	1053.16	1180.83	907.422	6.82191	6.67814	7.28385	6.43506	6.15836	6.12677	Late-Early	-0.529635	6.58401	-1.94868	0.0803398	0.244255	-5.06548
PY17X_0108100	159.903	2590.87	31.6922	1439.65	2367.57	1556.34	75.1196	79.0313	91.3427	43.2422	60.0253	63.6971		PY17X_0110200	pre-mRNA-splicing factor SLU7, putative	406.012	4480.85	46.2122	2002.46	3058.19	3353.52	8.07688	7.79772	8.0866	7.36178	7.53085	8.01202	Late-Early	-0.257661	7.81098	-0.993847	0.344065	0.586748	-6.39812
PY17X_0108200	92.1348	842.884	10.0656	445.219	651.02	806.087	10.7818	6.4046	7.2266	3.33116	4.11146	8.21803		PY17X_0110300	RNA-binding protein 25, putative	113.111	1021.84	11.065	752.638	993.809	1160.16	6.23768	5.66567	6.07257	5.95063	5.90971	6.48107	Late-Early	0.225915	6.05289	0.757886	0.46625	0.699586	-6.41587
PY17X_0108300	25.7816	41.003	0	20.6188	27.0029	57.869	41.1493	4.24938	0	2.10412	2.32593	8.04668		PY17X_0110400	histone H3, putative	1340.92	21487.8	203.902	40906.8	44014.9	7324.85	9.79927	10.0593	10.2161	11.7139	11.3779	9.13903	Late-Early	0.534841	10.3843	0.964016	0.358089	0.601605	-6.42414
PY17X_0108400	215.307	2016.1	15.0977	1282.65	1535.26	2356.26	26.5604	16.149	11.4265	10.1167	10.2209	25.3231		PY17X_0110500	peptidyl-tRNA hydrolase PTRHD1, putative	146.593	2376.19	27.5366	1532.03	1998.6	1024.28	6.61031	6.88274	7.35011	6.97556	6.91729	6.30144	Late-Early	-0.102704	6.83958	-0.326919	0.750565	0.887885	-6.7337
PY17X_0108500	59.0065	561.291	9.04249	297.101	306.771	199.036	20.5179	12.6729	19.2906	6.60528	5.75681	6.02952		PY17X_0110600	conserved Plasmodium protein, unknown function	0	167.682	0	21.7353	55.4386	79.8374	-1.59028	3.06188	1.54087	0.86864	1.75793	2.62834	Late-Early	-0.645049	1.3779	-0.50918	0.621828	0.812385	-5.52047
PY17X_0108600	33.4098	1367.71	9.6649	1792.91	2242.4	1731.3	134.487	357.484	238.686	461.445	487.14	607.151		PY17X_0110700	transketolase, putative	661.576	11526.1	78.449	7272.34	8897.25	5502.26	8.78057	9.16068	8.84372	9.22217	9.07138	8.72628	Late-Early	-0.0218851	8.96747	-0.0917476	0.928736	0.974027	-6.9196
PY17X_0108700	378.024	8843.21	75.0808	8943.16	10156.1	8486.76	306.063	464.898	372.945	462.953	443.763	598.619		PY17X_0110800	transcription elongation factor SPT5, putative	654.963	6331.29	67.4406	2185.73	3625.86	2808.3	8.76609	8.2964	8.62707	7.48809	7.77646	7.75608	Late-Early	-0.809829	8.11837	-3.49007	0.00594839	0.0549922	-2.63732
PY17X_0108800	20.9538	72.512	0	32.1582	23.978	24.9832	12.2458	2.75163	0	1.20163	0.756257	1.272		PY17X_0110900	SNARE associated Golgi protein, putative	52.9262	553.243	3.00806	797.236	834.383	1019.27	5.1492	4.78108	4.35155	6.03363	5.65759	6.29438	Late-Early	1.05397	5.3779	2.66002	0.0241734	0.118347	-3.6221
PY17X_0108900	1245.65	16911.6	152.803	8693.03	9986.58	7743.23	345.28	304.38	259.855	154.064	149.391	186.988		PY17X_0111000	succinate dehydrogenase subunit 3, putative	15.4539	300.597	1.90411	134.592	199.692	130.221	3.40556	3.90209	3.80638	3.47166	3.5974	3.33069	Late-Early	-0.247367	3.58563	-0.492364	0.633242	0.818746	-6.01082
PY17X_0109000	293.972	5299.55	65.2888	7152.23	7216.89	7061.41	112.463	131.643	153.238	174.944	149	235.349		PY17X_0111100	AP2 domain transcription factor AP2-EXP2, putative	88.8606	1303.98	4.00981	372.904	562.23	383.107	5.89129	6.01726	4.71394	4.93846	5.08846	4.88383	Late-Early	-0.92002	5.25554	-2.60532	0.0265376	0.124092	-3.77201
PY17X_0109100	58.0714	941.036	8.04996	384.5	669.094	412.05	9.11195	9.58765	7.74939	3.85745	5.66592	5.6327		PY17X_0111200	ATP synthase-associated protein, putative	579.102	8444.95	93.2304	6879.69	9254.27	3905.91	8.58864	8.71196	9.09132	9.14209	9.12814	8.23197	Late-Early	0.0469186	8.81569	0.151838	0.882377	0.952275	-6.91347
PY17X_0109200	187.377	2982.92	28.2047	1150.16	1958.87	1869.15	4.45968	4.60984	4.11846	1.75026	2.5161	3.87569		PY17X_0111300	SWI/SNF-related matrix-associated actin-dependent regulator of chromatin, putative	196.217	1900.56	8.0486	839.573	1131.17	1256.16	7.0297	6.56059	5.63656	6.10823	6.0964	6.59572	Late-Early	-0.397407	6.33787	-1.22993	0.247266	0.485679	-5.98358
PY17X_0109300	74.9492	1512.06	23.084	2436.27	2279.57	1601.36	36.1249	47.3223	68.2613	75.0793	59.2961	67.2429		PY17X_0111400	EF hand domain-containing protein, putative	0	333.26	2.00696	16.1385	65.9362	10.9966	-1.59028	4.05067	3.86681	0.450313	2.00605	-0.176521	Late-Early	-1.61849	1.43451	-1.36673	0.202067	0.433822	-4.78551
PY17X_0109400	11.0011	181.513	2.00943	42.4705	69.9481	72.0131	3.83562	4.10924	4.29828	0.946759	1.31616	2.18739		PY17X_0111500	basal complex transmembrane protein 1, putative	41.0323	1021.99	5.02822	387.359	743.161	737.107	4.78588	5.66587	5.00769	4.99325	5.49066	5.82705	Late-Early	0.0268471	5.29507	0.0561134	0.956372	0.983352	-6.47001
PY17X_0109500	351.411	4747.16	52.3205	3925.02	6843.74	5517.89	58.762	51.5432	53.6757	41.9641	61.7602	80.3845		PY17X_0111600	60S ribosomal protein L39, putative	1280.78	19191	181.172	16291.8	21827.2	11686.7	9.7331	9.89618	10.0461	10.3858	10.366	9.81299	Late-Early	0.262361	10.04	1.02079	0.331752	0.574474	-6.38213
PY17X_0109600	0	149.387	2.0105	93.2216	113.843	133.981	0	2.37507	3.0202	1.45941	1.50435	2.85804		PY17X_0111700	conserved Plasmodium protein, unknown function	117.22	1851.8	15.107	953.186	1872.02	1209.1	6.28894	6.52311	6.50499	6.29123	6.82292	6.54066	Late-Early	0.108507	6.49531	0.360077	0.726384	0.878276	-6.66444
PY17X_0109700	16.0194	177.208	0	163.823	205.655	187.983	2.01681	1.44863	0	1.31871	1.3973	2.06184		PY17X_0111800	lsm12, putative	107.47	1771.75	12.9731	1672.8	1909.14	1260.6	6.16421	6.45937	6.29289	7.10234	6.85124	6.60081	Late-Early	0.504431	6.57848	1.66259	0.127813	0.329171	-5.39071
PY17X_0109800	559.922	5093.61	62.4226	2753.1	4479.47	5270.52	47.9678	28.3337	32.8086	15.0799	20.7101	39.3362		PY17X_0111900	conserved Plasmodium protein, unknown function	7.62126	62.6713	0	93.049	108.469	111.436	2.43143	1.6492	1.54087	2.94151	2.71993	3.10687	Late-Early	1.02656	2.3983	1.57356	0.147103	0.355832	-4.78283
PY17X_0109900	61.9084	1640.15	7.01801	2486.06	2650.92	2791.76	38.3912	66.0422	26.7006	98.5707	88.7182	150.827		PY17X_0112000	eukaryotic translation initiation factor 3 subunit L, putative	240.145	3131.13	24.1295	615.814	806.237	1082.17	7.32049	7.2807	7.16319	5.66138	5.60811	6.38072	Late-Early	-1.3806	6.5691	-4.455	0.00126942	0.0258184	-0.972901
PY17X_0110000	75.1271	770.43	6.04126	483.348	856.609	1112.11	5.85985	3.90192	2.89096	2.41048	3.60584	7.55707		PY17X_0112100	leucine-rich repeat protein	89.1717	909.047	11.0792	339.982	727.711	461.038	5.8963	5.49701	6.07433	4.8053	5.46037	5.15065	Late-Early	-0.501156	5.48066	-1.42519	0.184985	0.411665	-5.66194
PY17X_0110100	169.829	2061.94	26.278	1053.16	1180.83	907.422	91.3525	72.0178	86.7209	36.2207	34.2791	42.524		PY17X_0112200	transmembrane protein 234, putative	0	54.3622	0	43.3651	52.7203	178.67	-1.59028	1.44574	1.54087	1.84886	1.68606	3.78553	Late-Early	0.826744	1.4528	0.610294	0.555474	0.767589	-5.52486
PY17X_0110200	406.012	4480.85	46.2122	2002.46	3058.19	3353.52	146.68	105.111	102.427	46.2542	59.6253	105.548		PY17X_0112300	peptidyl-tRNA hydrolase, putative	15.9374	74.0487	0	35.9793	55.9699	133.87	3.44863	1.88812	1.54087	1.58287	1.77157	3.37041	Late-Early	-0.174394	2.26708	-0.214109	0.834826	0.930313	-5.92248
PY17X_0110300	113.111	1021.84	11.065	752.638	993.809	1160.16	22.4751	13.1837	13.4887	9.56171	10.6569	20.083		PY17X_0112400	conserved Plasmodium protein, unknown function	1.98765	196.995	0	23.102	60.7442	10.9398	0.724504	3.29368	1.54087	0.954697	1.88866	-0.18367	Late-Early	-1.16325	1.36979	-1.24033	0.243563	0.480853	-4.94335
PY17X_0110400	1340.92	21487.8	203.902	40906.8	44014.9	7324.85	2803.29	2916.84	2615.22	5467.81	4965.89	1334.07		PY17X_0112500	cytoplasmic tRNA 2-thiolation protein 1, putative	48.9913	806.252	9.03898	345.162	519.772	300.059	5.03883	5.32398	5.79471	4.82708	4.97528	4.53185	Late-Early	-0.446723	5.08195	-1.26506	0.234934	0.471667	-5.73799
PY17X_0110500	146.593	2376.19	27.5366	1532.03	1998.6	1024.28	380.686	400.673	438.719	254.375	280.099	231.733		PY17X_0112600	6-cysteine protein P12, putative	157.876	1765.83	6.02102	965.61	1759.95	1665.38	6.71693	6.45454	5.24597	6.30991	6.73388	7.00242	Late-Early	0.201931	6.41061	0.546574	0.596825	0.795394	-6.53521
PY17X_0110600	0	167.682	0	21.7353	55.4386	79.8374	0	68.8462	0	8.78731	18.9183	43.9805		PY17X_0112700	6-cysteine protein P12p, putative	117.898	663.564	4.01365	215.629	346.929	436.103	6.29723	5.04318	4.71517	4.14961	4.39273	5.07052	Late-Early	-0.914819	4.94474	-2.36126	0.0402085	0.15945	-4.21569
PY17X_0110700	661.576	11526.1	78.449	7272.34	8897.25	5502.26	144.261	163.195	104.95	101.391	104.703	104.527		PY17X_0112800	nucleolar GTP-binding protein 1, putative	428.386	3407.5	27.1566	785.083	1442.36	1088.15	8.15417	7.40271	7.33042	6.01148	6.44687	6.38867	Late-Early	-1.36006	6.95572	-4.89681	0.000652766	0.0205129	-0.326885
PY17X_0110800	654.963	6331.29	67.4406	2185.73	3625.86	2808.3	75.7574	47.5506	47.8579	16.1644	22.6336	28.2989		PY17X_0112900	conserved Plasmodium protein, unknown function	319.222	5136.64	35.2727	3160.47	4518.32	2905.94	7.7304	7.99475	7.70166	8.02001	8.09389	7.80538	Late-Early	0.0781402	7.89101	0.323984	0.752719	0.888057	-6.80775
PY17X_0110900	52.9262	553.243	3.00806	797.236	834.383	1019.27	32.0555	21.7572	11.1774	30.8725	27.2729	53.7824		PY17X_0113000	conserved Plasmodium protein, unknown function	126.17	3129.67	49.9259	4782.75	5510.05	2663.55	6.39465	7.28003	8.19697	8.61764	8.38014	7.67975	Late-Early	1.14702	7.7582	3.07174	0.0119972	0.0791813	-3.22097
PY17X_0111000	15.4539	300.597	1.90411	134.592	199.692	130.221	89.1139	112.551	67.3635	49.6227	62.1443	65.4194		PY17X_0113100	conserved Plasmodium protein, unknown function	0	56.2239	1.90641	28.3714	77.3597	38.7572	-1.59028	1.49389	3.80776	1.24543	2.23496	1.59523	Late-Early	0.656479	1.4645	0.592782	0.566676	0.775116	-5.51163
PY17X_0111100	88.8606	1303.98	4.00981	372.904	562.23	383.107	56.4535	53.791	15.6289	15.1472	19.2766	21.204		PY17X_0113200	rhoptry protein ROP14, putative	211.298	2261.08	6.03896	2024.38	3721.15	5838.21	7.13627	6.81112	5.24993	7.37748	7.81388	8.81178	Late-Early	1.16575	7.20008	2.38022	0.038935	0.156945	-4.30705
PY17X_0111200	579.102	8444.95	93.2304	6879.69	9254.27	3905.91	366.114	346.669	361.612	278.089	315.746	215.13		PY17X_0113300	50S ribosomal protein L18, apicoplast, putative	77.739	1564.52	17.0003	1479.4	1908.96	2789.05	5.69954	6.27997	6.67018	6.92515	6.85111	7.74616	Late-Early	1.04933	6.69535	2.56867	0.0282494	0.128437	-3.98574
PY17X_0111300	196.217	1900.56	8.0486	839.573	1131.17	1256.16	34.9732	21.9957	8.80125	9.56781	10.8808	19.5057		PY17X_0113400	AP-3 complex subunit beta, putative	192.247	3271.1	24.1518	4456.51	6556.64	4620.78	7.00029	7.34378	7.16449	8.51572	8.63101	8.47442	Late-Early	1.31972	7.85495	5.16114	0.000444392	0.0175747	0.134851
PY17X_0111400	0	333.26	2.00696	16.1385	65.9362	10.9966	0	9.48452	5.39681	0.452264	1.55967	0.419905		PY17X_0113500	conserved Plasmodium protein, unknown function	149.168	1239.77	9.05492	1199.94	1978.62	1594.2	6.63534	5.94444	5.79712	6.62321	6.9028	6.93942	Late-Early	0.654986	6.47372	2.16971	0.0555773	0.193462	-4.63994
PY17X_0111500	41.0323	1021.99	5.02822	387.359	743.161	737.107	9.52326	15.4015	7.15975	5.74814	9.30842	14.9042		PY17X_0113600	syntaxin-binding protein, putative	83.0666	241.72	1.00566	113.557	151.827	289.042	5.79458	3.58818	3.13127	3.22748	3.20319	4.47797	Late-Early	-0.68757	3.90378	-1.34985	0.207242	0.439161	-5.4852
PY17X_0111600	1280.78	19191	181.172	16291.8	21827.2	11686.7	24985.7	24309	21683.5	20320.7	22979.8	19862		PY17X_0113700	AP2 domain transcription factor, putative	932.728	9381.39	67.4756	5195.82	11419.6	9191.8	9.27581	8.86367	8.62782	8.73714	9.43144	9.46656	Late-Early	0.261761	9.06707	0.896778	0.391211	0.635283	-6.51009
PY17X_0111700	117.22	1851.8	15.107	953.186	1872.02	1209.1	5.43986	5.58003	4.30117	2.82825	4.68846	4.8884		PY17X_0113800	myosin E, putative	176.311	1779.69	26.1813	2620.43	3838.04	2120.2	6.87578	6.46582	7.27863	7.74973	7.8585	7.35067	Late-Early	0.987831	7.26319	3.24873	0.00890047	0.0670571	-2.91818
PY17X_0111800	107.47	1771.75	12.9731	1672.8	1909.14	1260.6	134.949	144.458	99.9429	134.302	129.376	137.904		PY17X_0113900	filamin domain-containing protein, putative	39.0451	307.924	1.00615	114.727	220.705	189.024	4.71515	3.93678	3.13173	3.2422	3.7414	3.86658	Late-Early	-0.508449	3.77231	-0.973261	0.353699	0.597452	-5.75258
PY17X_0111900	7.62126	62.6713	0	93.049	108.469	111.436	123.76	66.0812	0	96.6093	95.059	157.65		PY17X_0114000	cytosolic Fe-S cluster assembly factor NAR1, putative	139.16	1927.06	26.1595	1143.54	1869.15	2068.26	6.53549	6.58057	7.27745	6.55378	6.82071	7.3149	Late-Early	0.287194	6.84715	0.885884	0.396775	0.639434	-6.38704
PY17X_0112000	240.145	3131.13	24.1295	615.814	806.237	1082.17	63.1923	53.4992	38.9549	10.3608	11.4495	24.8086		PY17X_0114100	major facilitator superfamily-related transporter, putative	111.081	1281.86	12.0667	2979.48	3322.46	2054.3	6.21167	5.99259	6.19241	7.93495	7.65041	7.30513	Late-Early	1.56245	6.88119	4.72212	0.000846282	0.0220484	-0.461495
PY17X_0112100	89.1717	909.047	11.0792	339.982	727.711	461.038	3.39338	2.2462	2.58665	0.82721	1.49451	1.52848		PY17X_0114200	fam-b protein	77.1023	799.443	10.0638	352.709	386.451	212.025	5.68775	5.31176	5.94193	4.85824	4.54816	4.03183	Late-Early	-0.972507	5.06328	-2.50345	0.0315711	0.137614	-3.99543
PY17X_0112200	0	54.3622	0	43.3651	52.7203	178.67	0	8.91127	0	6.99973	7.18289	39.2966		PY17X_0114400	fam-b protein	56.9054	728.435	2.00465	417.087	626.149	623.177	5.25284	5.17765	3.86548	5.0998	5.24367	5.585	Late-Early	0.131709	5.03741	0.305154	0.766595	0.893084	-6.36911
PY17X_0112300	15.9374	74.0487	0	35.9793	55.9699	133.87	13.0016	3.9224	0	1.87666	2.46415	9.51432		PY17X_0114800	PIR protein	73.9249	465.619	3.00583	388.597	434.945	231.057	5.62743	4.53256	4.35063	4.99785	4.7185	4.15557	Late-Early	-0.196787	4.73042	-0.39989	0.697765	0.858721	-6.3813
PY17X_0112400	1.98765	196.995	0	23.102	60.7442	10.9398	5.59288	35.9922	0	4.15623	9.22433	2.68177		PY17X_0114900	PIR protein	0	57.5407	2.00515	35.22	41.9675	20.9917	-1.59028	1.527	3.86577	1.55252	1.36044	0.726054	Late-Early	0.0733596	1.24025	0.0652395	0.949287	0.98031	-5.64459
PY17X_0112500	48.9913	806.252	9.03898	345.162	519.772	300.059	19.4294	20.7619	21.9929	8.75221	11.1247	10.3673		PY17X_0115100	PIR protein	0	162.687	3.00784	121.812	107.916	96.962	-1.59028	3.01838	4.35146	3.32828	2.71259	2.90711	Late-Early	0.432783	2.45459	0.399398	0.698116	0.858941	-5.72563
PY17X_0112600	157.876	1765.83	6.02102	965.61	1759.95	1665.38	79.0291	57.3952	18.4912	30.9049	47.5451	72.6279		PY17X_0115200	PIR protein	6.98706	34.7127	0	29.1773	26.9731	13.9914	2.31412	0.806029	1.54087	1.28515	0.732103	0.157471	Late-Early	-0.551333	1.13929	-0.637489	0.53833	0.757339	-5.53854
PY17X_0112700	117.898	663.564	4.01365	215.629	346.929	436.103	60.4148	22.0787	12.6183	7.06476	9.59422	19.4689		PY17X_0115500	PIR protein	0	98.0754	0	45.2345	27.9438	15.9742	-1.59028	2.29116	1.54087	1.90907	0.782201	0.34248	Late-Early	-0.542238	0.879251	-0.47449	0.645486	0.827734	-5.48496
PY17X_0112800	428.386	3407.5	27.1566	785.083	1442.36	1088.15	91.1168	47.0603	35.4374	10.6766	16.5566	20.1637		PY17X_0115700	lysophospholipase, putative	33.9773	116.444	0	36.3582	43.9449	18.9921	4.5173	2.53768	1.54087	1.59778	1.4261	0.585166	Late-Early	-1.78801	2.03415	-2.24897	0.0486286	0.178436	-3.87259
PY17X_0112900	319.222	5136.64	35.2727	3160.47	4518.32	2905.94	928.62	970.242	629.516	587.829	709.342	736.458		PY17X_0115800	hypothetical protein	132.499	1742.23	8.87081	1306.36	1922.07	601.112	6.465	6.43513	5.76905	6.74575	6.86098	5.53303	Late-Early	0.0113157	6.30149	0.0236929	0.98157	0.994053	-6.68063
PY17X_0113000	126.17	3129.67	49.9259	4782.75	5510.05	2663.55	1033	1663.79	2507.82	2503.67	2434.64	1899.87		PY17X_0115900	hypothetical protein	2.97765	85.5169	0	72.0599	141.013	40.9294	1.20784	2.09455	1.54087	2.57496	3.09695	1.67293	Late-Early	1.0103	2.03135	1.21827	0.251473	0.490298	-5.09246
PY17X_0113100	0	56.2239	1.90641	28.3714	77.3597	38.7572	0	44.8691	143.751	22.2948	51.312	41.4992		PY17X_0115951	fam-a protein	61.3484	532.178	1.18317	84.1664	96.375	43.6306	5.36039	4.72512	3.29205	2.79758	2.55021	1.76405	Late-Early	-2.39675	3.4149	-4.18584	0.00192948	0.030816	-1.04167
PY17X_0113200	211.298	2261.08	6.03896	2024.38	3721.15	5838.21	26.5966	18.48	4.66356	16.2921	25.278	64.0218		PY17X_0116000	fam-a protein	7.98886	166.574	3.00806	92.4014	81.3314	35.0094	2.49529	3.05235	4.35155	2.93149	2.30674	1.45047	Late-Early	-0.651829	2.76465	-0.891211	0.394047	0.637405	-5.62077
PY17X_0113300	77.739	1564.52	17.0003	1479.4	1908.96	2789.05	73.4798	96.0209	98.585	89.4068	97.378	229.669		PY17X_0116300	fam-b protein	4.98542	160.62	1.00061	60.9711	74.0704	101.036	1.86532	3	3.12642	2.3357	2.17269	2.96619	Late-Early	-0.421854	2.57772	-0.573566	0.579111	0.783536	-5.76031
PY17X_0113400	192.247	3271.1	24.1518	4456.51	6556.64	4620.78	28.2851	31.2498	21.8007	41.9224	52.061	59.2284		PY17X_0117100	PIR protein	31.9679	664.132	8.02574	704.153	760.924	537.132	4.43066	5.04441	5.6327	5.85463	5.52471	5.37082	Late-Early	0.70722	5.30966	1.77894	0.106042	0.292494	-5.01113
PY17X_0113500	149.168	1239.77	9.05492	1199.94	1978.62	1594.2	26.0859	14.0775	9.71493	13.4166	18.6736	24.288		PY17X_0117200	PIR protein	2.99625	22.8656	1.00288	14.0832	7.00004	14.0036	1.21553	0.214321	3.1286	0.260098	-1.14094	0.158688	Late-Early	-1.09215	0.639382	-1.24169	0.243083	0.480477	-5.01389
PY17X_0113600	83.0666	241.72	1.00566	113.557	151.827	289.042	19.0745	3.60408	1.41678	1.66723	1.88152	5.78234		PY17X_0117600	PIR protein	0	88.2396	0	71.0726	61.6744	61.1153	-1.59028	2.13951	1.54087	2.5552	1.9104	2.24556	Late-Early	0.537136	1.46688	0.5214	0.613599	0.809737	-5.55609
PY17X_0113700	932.728	9381.39	67.4756	5195.82	11419.6	9191.8	47.0898	30.7535	20.8998	16.7718	31.1139	40.4287		PY17X_0117700	PIR protein	77.719	154.077	0	39.6637	69.0392	53.965	5.69917	2.94019	1.54087	1.72168	2.07191	2.0676	Late-Early	-1.76741	2.67357	-2.57667	0.0278667	0.127628	-3.49061
PY17X_0113800	176.311	1779.69	26.1813	2620.43	3838.04	2120.2	11.6281	7.62136	10.5937	11.0499	13.6608	12.1822		PY17X_0118001	PIR protein	0	47.9246	1.00223	24.931	23.7026	65.4474	-1.59028	1.26567	3.12798	1.06238	0.549245	2.34359	Late-Early	-0.040606	1.12643	-0.0325089	0.974715	0.991428	-5.64827
PY17X_0113900	39.0451	307.924	1.00615	114.727	220.705	189.024	6.61423	3.38698	1.04568	1.2426	2.01771	2.78963		PY17X_0118101	PIR protein	17.9701	203.284	1.00233	98.4287	101.024	103.029	3.61684	3.3389	3.12807	3.02218	2.61783	2.99424	Late-Early	-0.591644	3.11968	-1.08928	0.301942	0.543169	-5.50401
PY17X_0114000	139.16	1927.06	26.1595	1143.54	1869.15	2068.26	23.7596	21.3638	27.4018	12.4834	17.2228	30.7644		PY17X_0118201	PIR protein	0.99888	80.4662	3.00918	38.6337	41.9972	20.0051	-0.00639329	2.00725	4.352	1.6842	1.36145	0.658254	Late-Early	-0.448599	1.67613	-0.468045	0.649928	0.831261	-5.65455
PY17X_0114100	111.081	1281.86	12.0667	2979.48	3322.46	2054.3	26.9367	20.1838	17.9523	46.1956	43.481	43.3998		PY17X_0118301	PIR protein	47.7739	800.968	12.5613	577.022	620.495	264.315	5.00289	5.3145	6.2481	5.56759	5.23059	4.34919	Late-Early	-0.162092	5.28548	-0.339248	0.741539	0.884088	-6.50862
PY17X_0114200	77.1023	799.443	10.0638	352.709	386.451	212.025	10.8168	7.28242	8.66198	3.16375	2.92591	2.59141		PY17X_0118501	PIR protein	0	54.6876	0.501278	24.0959	21.9261	29.9882	-1.59028	1.45428	2.54272	1.01421	0.439263	1.23052	Late-Early	-0.392097	0.848451	-0.346551	0.736212	0.88271	-5.53101
PY17X_0114300	0	0	0	0	0	0	0	0	0	0	0	0		PY17X_0118601	PIR protein	2.9984	72.5255	0	47.898	59.8184	54.0199	1.21642	1.85833	1.54087	1.99074	1.86668	2.06905	Late-Early	0.232518	1.75702	0.304467	0.767102	0.893084	-5.71307
PY17X_0114400	56.9054	728.435	2.00465	417.087	626.149	623.177	37.0591	30.8026	8.00947	17.3669	22.0066	35.3565		PY17X_0118801	fam-a protein	15.6014	142.575	2.00331	73.3687	114.565	48.898	3.41884	2.82863	3.86471	2.60075	2.79846	1.92672	Late-Early	-0.513886	2.90635	-0.822258	0.430369	0.670166	-5.74048
PY17X_0114500	0	0	0	0	0	0	0	0	0	0	0	0		PY17X_0200031	PIR protein	0	61.6542	0	37.0711	21.9552	28.9417	-1.59028	1.62578	1.54087	1.62541	0.441133	1.18013	Late-Early	-0.242843	0.803843	-0.211368	0.836905	0.931518	-5.57529
PY17X_0114600	0	4.95332	0	4.02083	6.98595	26.9565	0	0.171199	0	0.136842	0.200682	1.25005		PY17X_0200151	PIR protein	0	58.8235	1.0025	33.5353	60.4537	74.9719	-1.59028	1.55854	3.12823	1.48282	1.8818	2.53821	Late-Early	0.565459	1.49989	0.512189	0.619797	0.812322	-5.56155
PY17X_0114700	0	26.741	0	15.065	23.9378	0	0	0.944129	0	0.523746	0.702448	0		PY17X_0200181	PIR protein	5.99435	77.4039	4.01321	56.4018	46.9924	34.0082	2.10891	1.95163	4.71503	2.22426	1.52178	1.40921	Late-Early	-0.479317	2.3218	-0.685275	0.508963	0.734899	-5.76022
PY17X_0114800	73.9249	465.619	3.00583	388.597	434.945	231.057	39.9301	16.3304	9.96092	13.4203	12.6788	10.8729		PY17X_0200271	PIR protein	0	17.8442	0	18.0875	24.9497	20.9799	-1.59028	-0.134742	1.54087	0.610122	0.621734	0.72526	Late-Early	0.756335	0.295495	0.729101	0.482903	0.712979	-5.31923
PY17X_0114900	0	57.5407	2.00515	35.22	41.9675	20.9917	0	2.01102	6.6215	1.21207	1.21908	0.984353		PY17X_0200301	PIR protein	0	90.8323	2.0035	71.5752	64.2638	85.9594	-1.59028	2.18106	3.86482	2.56529	1.96927	2.7343	Late-Early	0.392905	1.95408	0.354881	0.730154	0.879807	-5.69061
PY17X_0115000	0	5.94055	0	3.01391	5.98452	0	0	0.205438	0	0.102632	0.172013	0		PY17X_0200691	PIR protein	27.9698	247.917	2.00623	152.525	146.464	131.066	4.24108	3.62462	3.86639	3.65148	3.15147	3.33999	Late-Early	-0.467371	3.64584	-0.982835	0.349194	0.591849	-5.75039
PY17X_0115100	0	162.687	3.00784	121.812	107.916	96.962	0	5.63908	9.85097	4.15761	3.10898	4.5094		PY17X_0200721	PIR protein	0	66.8257	0	33.1055	41.915	10.9796	-1.59028	1.74109	1.54087	1.46449	1.35866	-0.178652	Late-Early	0.070369	0.722696	0.0665631	0.94826	0.98031	-5.58002
PY17X_0115200	6.98706	34.7127	0	29.1773	26.9731	13.9914	3.7461	1.20845	0	1.00019	0.780457	0.653527		PY17X_0200841	PIR protein	3.99096	83.6678	0	43.8739	55.9518	35.9756	1.57675	2.0632	1.54087	1.8655	1.7711	1.4892	Late-Early	-0.143451	1.71777	-0.188564	0.85426	0.939116	-5.73657
PY17X_0115300	10.9795	13.886	0	12.0727	18.9811	2.99815	5.91104	0.485419	0	0.415568	0.551489	0.140622		PY17X_0201200	PIR protein	1.49708	26.5386	0	17.589	17.0809	14.9905	0.407617	0.424954	1.54087	0.570906	0.0880937	0.253661	Late-Early	-0.31781	0.547684	-0.345242	0.737165	0.883034	-5.54694
PY17X_0115400	0	15.8537	0	13.0655	12.9739	15.9739	0	0.554765	0	0.450199	0.377335	0.749983		PY17X_0201400	PIR protein	3.99096	41.2594	0	16.3278	35.1487	13.9909	1.57675	1.05203	1.54087	0.466635	1.10794	0.157422	Late-Early	-0.544633	0.983608	-0.6181	0.550522	0.764562	-5.49294
PY17X_0115500	0	98.0754	0	45.2345	27.9438	15.9742	0	3.38973	0	1.53947	0.802729	0.740773		PY17X_0201800	fam-a protein	153.77	3906.04	96.2447	11205.5	13745.6	4837.32	6.67903	7.59968	9.13698	9.84585	9.69889	8.54049	Late-Early	1.8677	8.58349	3.94493	0.00283008	0.0376061	-1.79727
PY17X_0115600	0	6.20456	0	4.83404	7.95024	0	0	0.863058	0	0.662121	0.919152	0		PY17X_0202000	PIR protein	0	156.788	2.00507	59.4851	49.9618	86.9644	-1.59028	2.96527	3.86573	2.30039	1.60927	2.75097	Late-Early	-0.517774	1.98356	-0.419848	0.6836	0.85209	-5.64906
PY17X_0115700	33.9773	116.444	0	36.3582	43.9449	18.9921	12.8175	2.85225	0	0.87694	0.894656	0.624173		PY17X_0202600	lysophospholipase, putative	25.005	610.307	4.01937	1556.27	1691.71	1310.23	4.08243	4.92258	4.71699	6.9982	6.67685	6.6565	Late-Early	2.10426	5.67559	4.89892	0.000650738	0.0205129	-0.0387375
PY17X_0115800	132.499	1742.23	8.87081	1306.36	1922.07	601.112	320.603	273.725	131.687	202.102	250.991	126.715		PY17X_0202700	fam-c protein	226.328	5422.6	49.9405	4439.65	5198.33	2033.48	7.23518	8.07291	8.19738	8.51026	8.29613	7.29044	Late-Early	0.172433	7.93371	0.481265	0.640832	0.824679	-6.72492
PY17X_0115900	2.97765	85.5169	0	72.0599	141.013	40.9294	4.06017	7.57144	0	6.28229	10.3768	4.86209		PY17X_0202800	PIR protein, pseudogene	11.9136	109.769	0	55.3273	41.0024	57.9049	3.04357	2.45288	1.54087	2.19676	1.32728	2.16836	Late-Early	-0.772983	2.12162	-1.05081	0.318424	0.561268	-5.35045
PY17X_0115951	61.3484	532.178	1.18317	84.1664	96.375	43.6306	35.5002	19.9959	4.20047	3.11402	3.00972	2.19956		PY17X_0202900	Plasmodium exported protein, unknown function	228.362	2651.73	32.0252	3045.14	3414.16	2115.73	7.24805	7.04099	7.56436	7.96639	7.68968	7.34763	Late-Early	0.508748	7.47618	1.74197	0.112563	0.30361	-5.398
PY17X_0116000	7.98886	166.574	3.00806	92.4014	81.3314	35.0094	4.83856	6.55081	11.1774	3.5782	2.65842	1.84728		PY17X_0203000	early transcribed membrane protein	10057	197402	2759.98	226892	251916	117825	12.7057	13.2588	13.9716	14.1855	13.8947	13.1466	Late-Early	0.281541	13.5272	0.682092	0.510889	0.736833	-6.60726
PY17X_0116100	0	0.984675	0	0	0	3.96188	0	0.038042	0	0	0	0.205368		PY17X_0203200	TatD-like deoxyribonuclease, putative	5.00038	411.645	3.01403	56.6358	83.9395	111.02	1.86925	4.35501	4.354	2.23019	2.352	3.10151	Late-Early	-1.33651	3.04366	-1.68682	0.122971	0.321658	-4.71833
PY17X_0116200	0	0	0	0	0.998112	0	0	0	0	0	0.030953	0		PY17X_0203300	mitochondrial distribution and morphology protein, putative	33.5089	425.596	4.71565	159.093	236.11	161.411	4.49756	4.40304	4.92372	3.71211	3.83852	3.6394	Late-Early	-0.708513	4.16906	-1.76291	0.108827	0.296818	-4.9303
PY17X_0116300	4.98542	160.62	1.00061	60.9711	74.0704	101.036	4.33368	9.06591	5.33635	3.3887	3.47483	7.65151		PY17X_0203400	eukaryotic translation initiation factor 4E, putative	161.086	1317.7	7.03708	387.978	434.655	455.173	6.74588	6.03236	5.45488	4.99555	4.71754	5.1322	Late-Early	-1.29792	5.51307	-4.17326	0.0019681	0.0310837	-1.31333
PY17X_0116400	0	0	0	0	3.99242	0	0	0	0	0	0.050225	0		PY17X_0203500	conserved protein, unknown function	0	40.3447	0.978912	24.1522	19.01	113.934	-1.59028	1.02008	3.10541	1.01751	0.238299	3.13872	Late-Early	0.168681	1.15496	0.115679	0.910229	0.967139	-5.66191
PY17X_0116500	0	0	0	0	0	0	0	0	0	0	0	0		PY17X_0203600	conserved Plasmodium protein, unknown function	29.9473	252.254	2.00439	195.796	196.057	283.082	4.33796	3.64959	3.86533	4.01075	3.57096	4.44797	Late-Early	0.0460554	3.98043	0.0983345	0.923637	0.971603	-6.28089
PY17X_0116600	0	0	0	0	0	0	0	0	0	0	0	0		PY17X_0203700	UMP-CMP kinase, putative	124.937	1954	16.0623	1607.42	1715.36	1740.41	6.38055	6.60059	6.5907	7.04484	6.69688	7.06597	Late-Early	0.409182	6.72992	1.40722	0.190101	0.417721	-5.77303
PY17X_0116700	0	0	0	0	0	0	0	0	0	0	0	0		PY17X_0203800	conserved Plasmodium protein, unknown function	121.074	1193.24	5.02704	1016.03	1375.21	1200.38	6.33542	5.88928	5.00738	6.3833	6.37811	6.53023	Late-Early	0.437562	6.08729	1.34942	0.207374	0.439161	-5.73603
PY17X_0116800	0	0.975207	0	0	0	0	0	0.042355	0	0	0	0		PY17X_0203900	P-loop containing nucleoside triphosphate hydrolase, putative	102.14	1570.11	7.04505	786.532	1119.47	871.099	6.09117	6.28511	5.4564	6.01414	6.0814	6.06787	Late-Early	-0.12184	5.99935	-0.398562	0.698712	0.859038	-6.56035
PY17X_0116900	0	5.93662	0	2.01052	1.99494	0	0	0.196439	0	0.065508	0.054865	0		PY17X_0204000	conserved protein, unknown function	14.2488	341.696	2.88521	104.45	214.731	103.698	3.29225	4.08668	4.30012	3.10742	3.7019	3.00352	Late-Early	-0.480156	3.58198	-0.9049	0.387099	0.631119	-5.73654
PY17X_0117000	0	0.990284	0	2.0089	0.99742	0	0	0.034673	0	0.069261	0.029026	0		PY17X_0204100	kinesin-8B, putative	45.0724	323.776	3.02028	199.339	373.462	119.012	4.91981	4.00908	4.35656	4.03656	4.49891	3.20136	Late-Early	-0.249367	4.17038	-0.408184	0.691863	0.855968	-6.25794
PY17X_0117100	31.9679	664.132	8.02574	704.153	760.924	537.132	17.1958	23.1963	26.486	24.2175	22.0893	25.1713		PY17X_0204200	adenylate kinase-like protein 1, putative	117.553	1448.62	14.9906	1143.43	1616.54	1483.6	6.29301	6.16897	6.49419	6.55364	6.61129	6.83572	Late-Early	0.435186	6.4928	1.56858	0.148256	0.357927	-5.55104
PY17X_0117200	2.99625	22.8656	1.00288	14.0832	7.00004	14.0036	1.74159	0.862994	3.57636	0.523388	0.219585	0.709131		PY17X_0204300	transcription initiation factor TFIIB, putative	304.815	4819.89	38.1424	6867.45	7517.95	9276.32	7.66388	7.90294	7.81299	9.13953	8.82838	9.47976	Late-Early	1.35982	8.47124	4.86633	0.000682804	0.0205172	-0.353357
PY17X_0117300	0	1.98017	0	3.51622	5.49682	0	0	0.068479	0	0.119737	0.157995	0		PY17X_0204400	chromatin assembly factor 1 subunit C, putative	1135.11	15969.1	51.24	10600.7	13673	9655.76	9.55898	9.63104	8.23408	9.7658	9.69126	9.53759	Late-Early	0.251282	9.40312	0.773809	0.457199	0.694336	-6.60203
PY17X_0117400	0	0	0	0	0	0	0	0	0	0	0	0		PY17X_0204500	phosphatidylinositol-4-phosphate 5-kinase, putative	439.673	4446.11	58.3862	2122.13	2933.39	3412.72	8.19165	7.78649	8.42073	7.4455	7.47076	8.03726	Late-Early	-0.301564	7.89206	-1.20025	0.25809	0.496066	-6.1943
PY17X_0117500	0	0	0	0	0	0	0	0	0	0	0	0		PY17X_0204600	bromodomain protein 3, putative	228.353	2318.07	30.2004	1910.95	2753.37	3764.39	7.248	6.84703	7.48106	7.29431	7.3794	8.17874	Late-Early	0.607689	7.40476	1.98207	0.0760241	0.234714	-5.05074
PY17X_0117600	0	88.2396	0	71.0726	61.6744	61.1153	0	3.66607	0	2.90762	2.1297	3.40681		PY17X_0204700	DNA-directed RNA polymerase II subunit RPB9, putative	118.661	2449.44	28.0196	1328.02	1773.68	1875.66	6.30649	6.92654	7.37476	6.76947	6.74509	7.17391	Late-Early	0.148828	6.88271	0.467176	0.650529	0.831816	-6.6692
PY17X_0117700	77.719	154.077	0	39.6637	69.0392	53.965	43.8414	5.64355	0	1.43056	2.10178	2.65208		PY17X_0204800	FAD-linked sulfhydryl oxidase ERV1, putative	97.4541	1044.13	6.93719	374.379	633.961	322.07	6.02376	5.69678	5.43563	4.94415	5.26154	4.63381	Late-Early	-0.803649	5.33261	-2.21109	0.0518378	0.186101	-4.4699
PY17X_0117800	0	0	0	0	0	0	0	0	0	0	0	0		PY17X_0204900	selenocysteine-specific elongation factor, putative	81.0784	792.223	3.01767	313.755	326.721	416.056	5.75984	5.29868	4.35549	4.68965	4.30628	5.00271	Late-Early	-0.786189	4.90211	-1.97676	0.076696	0.235835	-4.74271
PY17X_0117900	0	39.6677	0	11.0473	13.9718	16.9708	0	1.46085	0	0.400611	0.42766	0.838556		PY17X_0205000	conserved Plasmodium protein, unknown function	16.9532	976.783	6.00499	225.052	418.494	127.044	3.53514	5.60064	5.24242	4.21118	4.66294	3.29519	Late-Early	-0.71823	4.42458	-1.42415	0.185277	0.411673	-5.29204
PY17X_0118001	0	47.9246	1.00223	24.931	23.7026	65.4474	0	1.79394	3.54476	0.91894	0.737434	3.28703		PY17X_0205050	respiratory chain complex 2 associated protein 3, putative	18.8977	670.628	1.99206	932.027	1115.93	743.39	3.68753	5.05845	3.85821	6.25886	6.07683	5.83929	Late-Early	1.45698	5.12986	3.065	0.0121349	0.0793546	-2.80596
PY17X_0118101	17.9701	203.284	1.00233	98.4287	101.024	103.029	11.7029	8.59607	4.00474	4.09842	3.55058	5.84546		PY17X_0205150	phosphatidate cytidylyltransferase, putative	5.0012	84.5425	0	128.785	148.383	158.959	1.86947	2.07812	1.54087	3.40827	3.17019	3.61739	Late-Early	1.28355	2.61405	1.89605	0.0876123	0.257412	-4.35371
PY17X_0118201	0.99888	80.4662	3.00918	38.6337	41.9972	20.0051	0.558115	2.91931	10.3153	1.38017	1.26638	0.973796		PY17X_0205200	phenylalanine--tRNA ligase alpha subunit, putative	310.19	2683.11	25.1351	1869.69	2297.75	3135.48	7.68905	7.05796	7.22092	7.26283	7.11847	7.91505	Late-Early	0.177313	7.37738	0.636496	0.538951	0.757999	-6.64642
PY17X_0118301	47.7739	800.968	12.5613	577.022	620.495	264.315	26.1309	28.4469	42.1525	20.1795	18.3162	12.5951		PY17X_0205300	rRNA biogenesis protein RRP36, putative	146.353	1067.01	5.99053	623.664	1016.12	1025.45	6.60795	5.72804	5.23921	5.67964	5.94172	6.30308	Late-Early	-0.0255419	5.91661	-0.0751838	0.941572	0.98031	-6.68447
PY17X_0118401	0	0	0	0	0.998097	0	0	0	0	0	0.02754	0		PY17X_0205400	cold-shock protein, putative	21.8765	676.909	5.9532	303.625	437.27	357.106	3.89363	5.07189	5.23089	4.64238	4.72618	4.78257	Late-Early	-0.0400635	4.72459	-0.0925716	0.928098	0.97398	-6.36326
PY17X_0118501	0	54.6876	0.501278	24.0959	21.9261	29.9882	0	1.91926	1.66223	0.832698	0.639565	1.41207		PY17X_0205500	N-acetyltransferase, GNAT family, putative	62.6322	1064.9	10.9321	805.762	856.659	638.274	5.39003	5.72518	6.05589	6.04897	5.69558	5.61951	Late-Early	0.154701	5.75586	0.459958	0.655524	0.835494	-6.50993
PY17X_0118601	2.9984	72.5255	0	47.898	59.8184	54.0199	2.04725	3.21534	0	2.09099	2.20419	3.2133		PY17X_0205600	tubulin-specific chaperone a, putative	72.6038	885.751	4.97921	308.362	497.274	546.296	5.6016	5.45958	4.99484	4.66468	4.9115	5.3952	Late-Early	-0.519455	5.17123	-1.33811	0.210907	0.443627	-5.6664
PY17X_0118701	0	0	0.503751	0	0	0	0	0	1.74161	0	0	0		PY17X_0205700	elongation of fatty acids protein, putative	7.99284	47.6198	1.00337	4.02946	8.99832	9.00215	2.49597	1.25656	3.12907	-1.4268	-0.800171	-0.451402	Late-Early	-2.67744	0.700538	-3.41344	0.00675636	0.0584496	-2.1166
PY17X_0118801	15.6014	142.575	2.00331	73.3687	114.565	48.898	11.4854	6.81529	9.0481	3.45342	4.55166	3.13612		PY17X_0205800	cleavage and polyadenylation specificity factor subunit 5, putative	109.735	1849.6	14.0183	991	1216.92	1326.43	6.19416	6.52139	6.40068	6.34733	6.20176	6.67422	Late-Early	-0.0037769	6.38992	-0.0122314	0.990485	0.996882	-6.7322
PY17X_0200031	0	61.6542	0	37.0711	21.9552	28.9417	0	2.63959	0	1.56282	0.781249	1.66249		PY17X_0205900	LCCL domain-containing protein, putative	18.0246	630.795	6.03859	50.8049	98.8561	28.0032	3.62109	4.97017	5.24985	2.07489	2.58669	1.1334	Late-Early	-2.47775	3.27268	-4.44134	0.00129636	0.0260474	-0.651803
PY17X_0200061	0	24.9207	0	9.03879	14.9743	7.98607	0	0.929949	0	0.332129	0.464432	0.399846		PY17X_0206000	photosensitized INA-labeled protein PHIL1, putative	454.639	5948.91	37.0192	18201	21352.6	10825	8.23989	8.20653	7.77043	10.5456	10.3343	9.70249	Late-Early	1.99271	9.13321	6.61928	6.34736e-05	0.00763834	2.0858
PY17X_0200091	0	4.46007	0	1.0048	12.9739	4.49255	0	0.158705	0	0.035207	0.383704	0.214488		PY17X_0206100	mitochondrial carrier protein, putative	108.943	2764.01	30.116	2398.02	3265.91	1576.69	6.18376	7.10081	7.47709	7.62179	7.62565	6.92348	Late-Early	0.558596	7.15543	1.72882	0.114971	0.30801	-5.34988
PY17X_0200121	0	0.991906	0	2.00582	5.98403	0	0	0.038398	0	0.076459	0.192535	0		PY17X_0206200	secreted ookinete protein, putative	297.382	3283.04	43.2719	3803.34	5890.16	2999.4	7.62832	7.34904	7.9928	8.2871	8.47637	7.85104	Late-Early	0.681874	7.93078	2.35508	0.0406323	0.159803	-4.47723
PY17X_0200151	0	58.8235	1.0025	33.5353	60.4537	74.9719	0	2.09052	3.36631	1.17355	1.78568	3.57489		PY17X_0206300	DnaJ domain-containing protein, putative	90.8903	1298.34	15.0441	912.658	1061.05	1466.38	5.92369	6.01101	6.49917	6.22858	6.00412	6.81888	Late-Early	0.327212	6.24757	0.936963	0.371164	0.615477	-6.26873
PY17X_0200181	5.99435	77.4039	4.01321	56.4018	46.9924	34.0082	3.15896	2.64864	12.9753	1.90042	1.33648	1.56136		PY17X_0206400	ELM2 domain-containing protein, putative	749.526	8071.4	109.792	8820.28	11393.9	5927.36	8.96052	8.6467	9.32606	9.50055	9.42819	8.83364	Late-Early	0.37869	9.11594	1.33492	0.211909	0.445358	-6.04018
PY17X_0200211	0	0	0	0	0	0	0	0	0	0	0	0		PY17X_0206500	mitochondrial carrier protein, putative	35.9725	607.7	6.0212	416.397	507.918	444.102	4.59846	4.9164	5.24601	5.09741	4.94203	5.09671	Late-Early	0.188631	4.98284	0.509514	0.621603	0.812385	-6.32438
PY17X_0200241	0	2.92561	0	0	0	0	0	0.110053	0	0	0	0		PY17X_0206600	conserved Plasmodium protein, unknown function	770.334	7832.18	88.6101	2664.46	4388.85	2489.23	9	8.60329	9.01839	7.77376	8.05195	7.58212	Late-Early	-1.01056	8.33825	-4.05648	0.00236786	0.0339724	-1.70197
PY17X_0200271	0	17.8442	0	18.0875	24.9497	20.9799	0	0.632293	0	0.631098	0.734791	0.997436		PY17X_0206700	conserved protein, unknown function	47.0424	772.875	7.04059	525.465	663.5	887.123	4.98087	5.26303	5.45555	5.43269	5.3272	6.09415	Late-Early	0.370583	5.42558	0.883359	0.398073	0.64071	-6.14172
PY17X_0200301	0	90.8323	2.0035	71.5752	64.2638	85.9594	0	3.71341	7.7391	2.88133	2.18362	4.71506		PY17X_0206800	proteasome subunit beta type-3, putative	847.346	16711.3	163.054	8883.14	12872.6	6831.39	9.13738	9.69658	9.8945	9.5108	9.60423	9.03841	Late-Early	-0.240438	9.48032	-0.900669	0.389238	0.632813	-6.50802
PY17X_0200331	0	12.2762	0	10.5494	11.9678	0	0	0.488695	0	0.413521	0.395972	0		PY17X_0206900	conserved Plasmodium protein, unknown function	13.9702	244.804	2.00338	160.451	127.064	175.054	3.26473	3.60643	3.86475	3.72434	2.94723	3.75612	Late-Early	-0.192779	3.52727	-0.325519	0.751592	0.888057	-6.09342
PY17X_0200361	0	10.2787	0	6.93126	8.55272	10.1905	0	0.442309	0	0.293695	0.305892	0.588362		PY17X_0207000	double-strand break repair protein MRE11, putative	40.0544	409.446	3.01926	99.5748	117.829	156.018	4.75151	4.34729	4.35615	3.0388	2.83882	3.59053	Late-Early	-1.37328	3.82051	-3.14835	0.01054	0.0732822	-2.7303
PY17X_0200391	0	0.997269	0	0.999462	7.98351	4.98842	0	0.048906	0	0.048263	0.325403	0.328227		PY17X_0207100	dolichyl-diphosphooligosaccharide--protein glycosyltransferase subunit OST3/OST6, putative	52.9997	191.497	2.00913	134.555	146.9	160.03	5.15118	3.25294	3.86806	3.47127	3.15575	3.62704	Late-Early	-0.504994	3.75437	-1.20958	0.254648	0.493035	-5.62137
PY17X_0200421	0	0	0	0	0	0	0	0	0	0	0	0		PY17X_0207200	eukaryotic translation initiation factor 2-alpha kinase 2, putative	19.0355	306.698	2.01423	105.878	207.639	250.022	3.69775	3.93103	3.87099	3.12691	3.65356	4.26914	Late-Early	-0.264345	3.75823	-0.434007	0.673628	0.846579	-6.10098
PY17X_0200451	0	0	0	0	0	0	0	0	0	0	0	0		PY17X_0207300	Niemann-Pick type C1-related protein, putative	997.56	15256.4	96.6435	18990	23918.8	20637.9	9.37271	9.56518	9.14292	10.6068	10.498	10.6334	Late-Early	1.14577	9.96985	4.87816	0.000670979	0.0205129	-0.372564
PY17X_0200481	0	3.10421	0	1.08889	0	15.2261	0	0.042486	0	0.014675	0	0.279604		PY17X_0207400	ATP synthase-associated protein, putative	98.4775	1389.4	6.97554	1169.87	1718.1	1514.78	6.03875	6.10877	5.44305	6.58661	6.69917	6.86571	Late-Early	0.659545	6.29035	2.09054	0.0634666	0.210696	-4.69215
PY17X_0200511	0	1.9504	0	0	0	0	0	0.08342	0	0	0	0		PY17X_0207500	CCR4 domain-containing protein 3, putative	129.904	2292.82	25.0891	1703.55	2136.38	988.225	6.43656	6.83122	7.21833	7.12861	7.01344	6.24977	Late-Early	0.0643735	6.81299	0.186975	0.855472	0.939774	-6.75393
PY17X_0200541	0	7.86147	0	19.2404	20.7624	11.995	0	0.132563	0	0.319471	0.290987	0.271381		PY17X_0207600	conserved protein, unknown function	17.9968	149.687	0	80.9231	117.839	138.954	3.61892	2.89862	1.54087	2.74123	2.83894	3.42399	Late-Early	-0.0878454	2.84376	-0.132633	0.897152	0.959789	-5.98141
PY17X_0200571	0	14.9915	0	14.6363	47.5544	14.5176	0	0.083527	0	0.080299	0.220216	0.108527		PY17X_0207700	centrin-1, putative	323.277	5172.13	54.983	9392.98	14266.5	5896.01	7.74858	8.00469	8.33485	9.59131	9.75255	8.82599	Late-Early	1.38838	8.70966	4.49173	0.00119986	0.0254422	-0.936585
PY17X_0200601	0	0	0	0	1.99621	0	0	0	0	0	0.052398	0		PY17X_0207800	2-C-methyl-D-erythritol 4-phosphate cytidylyltransferase, putative	106.099	869.933	7.04092	431.238	582.294	891.122	6.14578	5.43359	5.45561	5.14787	5.139	6.10063	Late-Early	-0.23292	5.57041	-0.620407	0.549063	0.764011	-6.4626
PY17X_0200631	0	1.98172	0	3.01512	0.997999	1.99674	0	0.069346	0	0.103892	0.029026	0.093748		PY17X_0207900	ras-related protein Rab-5C, putative	111.634	2242.19	19.0024	5780.46	6096.88	2444.92	6.2188	6.79902	6.82645	8.89095	8.52613	7.55621	Late-Early	1.71879	7.46959	4.13931	0.00207641	0.0319344	-1.38669
PY17X_0200661	0	0	0	1.01916	0	0	0	0	0	0.039295	0	0		PY17X_0208000	asparagine and aspartate rich protein 2, putative	205.304	2269.98	29.1911	793.366	1160.24	1119.12	7.09485	6.81678	7.43283	6.02661	6.13298	6.42914	Late-Early	-0.751651	6.65553	-2.88576	0.0164518	0.0954356	-3.56494
PY17X_0200691	27.9698	247.917	2.00623	152.525	146.464	131.066	15.4287	8.87976	6.78959	5.3794	4.36017	6.29863		PY17X_0208100	conserved Plasmodium protein, unknown function	6.98954	78.6486	1.00255	76.3804	173.052	96.0263	2.3146	1.9745	3.12828	2.65841	3.39138	2.8932	Late-Early	0.943177	2.72673	1.38605	0.196282	0.426732	-5.07481
PY17X_0200721	0	66.8257	0	33.1055	41.915	10.9796	0	2.64597	0	1.29074	1.37939	0.583297		PY17X_0208200	conserved Plasmodium protein, unknown function	26.0393	328.843	3.01989	325.095	593.105	750.079	4.13978	4.03145	4.3564	4.7408	5.16552	5.85221	Late-Early	1.07762	4.71436	1.94221	0.0812026	0.245828	-4.65204
PY17X_0200751	0	0.991906	0	1.00292	1.99467	0	0	0.038398	0	0.03823	0.064178	0		PY17X_0208300	pre-rRNA-processing protein TSR2, putative	30.8272	819.924	5.97083	496.23	484.378	366.173	4.37907	5.34823	5.23482	5.35018	4.87363	4.8187	Late-Early	-0.0483407	5.00077	-0.112052	0.913031	0.967139	-6.4215
PY17X_0200781	0	1.07695	0	3.01491	0.998253	0.99831	0	0.039148	0	0.107916	0.03016	0.04869		PY17X_0208400	calcium-transporting ATPase, putative	274.389	3421.36	32.2081	4161.16	4697.36	3662.41	7.51243	7.40857	7.57245	8.4168	8.14994	8.13912	Late-Early	0.779367	7.86655	3.09389	0.0115558	0.0773961	-3.22269
PY17X_0200811	0	10.2849	0	5.11545	8.00396	0	0	0.442894	0	0.21691	0.286471	0		PY17X_0208500	EF hand domain-containing protein, putative	0	1.00326	0	27.8425	25.9447	21.935	-1.59028	-3.7439	1.54087	1.21876	0.677063	0.788022	Late-Early	2.57745	-0.184912	2.16633	0.0558937	0.194016	-3.80195
PY17X_0200841	3.99096	83.6678	0	43.8739	55.9518	35.9756	2.36432	3.21842	0	1.66184	1.78886	1.85675		PY17X_0208600	V-type proton ATPase subunit C, putative	111.964	993.819	4.01654	753.643	701.658	1748.92	6.22304	5.62557	4.71609	5.95256	5.40781	7.07301	Late-Early	0.2952	5.83301	0.563863	0.585446	0.78765	-6.46476
PY17X_0200871	0	0	0	0	0	0	0	0	0	0	0	0		PY17X_0208700	conserved protein, unknown function	67.0618	892.585	2.01165	384.469	795.042	727.201	5.48786	5.47066	3.86951	4.98246	5.58795	5.80755	Late-Early	0.0414864	5.201	0.083766	0.934919	0.977077	-6.44131
PY17X_0200901	0	0	0	2.03833	0	0	0	0	0	0.067872	0	0		PY17X_0208800	3'-5' exonuclease, putative	39.0173	506.081	1.00517	215.669	350.677	230.038	4.71413	4.65265	3.1308	4.14988	4.40821	4.1492	Late-Early	-0.299775	4.20081	-0.623398	0.547175	0.762891	-6.04312
PY17X_0200931	0	10.8308	0	5.94957	3.99209	3.99272	0	0.420936	0	0.227688	0.128954	0.208203		PY17X_0208900	cyclin-dependent kinases regulatory subunit, putative	236.263	3778.15	20.1218	2174.04	3721.82	3652.46	7.29702	7.55166	6.90697	7.48036	7.81414	8.1352	Late-Early	0.399746	7.53089	1.3064	0.221073	0.456768	-5.95592
PY17X_0200961	0	4.94399	0	6.05138	5.98936	0	0	0.156234	0	0.1883	0.15731	0		PY17X_0209000	asparagine-rich antigen, putative	13.0222	98.678	0	31.5491	60.8905	24.9999	3.16698	2.29995	1.54087	1.39607	1.8921	0.972764	Late-Early	-0.88751	1.87812	-1.13629	0.282704	0.522283	-5.22455
PY17X_0200991	0	10.9109	0	2.00582	0.997333	0	0	0.422376	0	0.076459	0.032089	0		PY17X_0209100	FtsJ-like methyltransferase, putative	155.227	2196.22	23.1509	1131	1713.58	1542.17	6.6926	6.76914	7.1047	6.53789	6.69538	6.89156	Late-Early	-0.0568976	6.78188	-0.208288	0.839245	0.931808	-6.77167
PY17X_0201001	0	27.7647	0	10.032	11.9682	0	0	1.05542	0	0.375508	0.378128	0		PY17X_0209200	conserved protein, unknown function	114.904	1787.12	18.0619	2102.09	2106.75	1845.43	6.26028	6.47182	6.75515	7.43182	6.9933	7.15048	Late-Early	0.774289	6.84381	2.61291	0.0261965	0.123122	-3.94231
PY17X_0201051	0	17.8672	0	6.02093	9.97979	24.9546	0	0.694404	0	0.230419	0.322371	1.30127		PY17X_0209300	conserved Plasmodium protein, unknown function	54.6958	505.009	1.98249	975.444	989.952	1112.23	5.19621	4.6496	3.85266	6.32452	5.9041	6.42023	Late-Early	1.3801	5.39122	3.35284	0.00747532	0.0620924	-2.45183
PY17X_0201151	0	1.9808	0	8.03467	6.98186	0	0	0.069935	0	0.279331	0.204881	0		PY17X_0209400	cyclase-associated protein, putative	166.075	2030.33	14.9291	1478.39	2334.29	1708.83	6.78975	6.65586	6.48845	6.92416	7.14123	7.03956	Late-Early	0.344393	6.83983	1.27305	0.232202	0.468635	-5.95121
PY17X_0201200	1.49708	26.5386	0	17.589	17.0809	14.9905	0.82305	0.947359	0	0.618267	0.506786	0.717984		PY17X_0209500	heptatricopeptide repeat and RAP domain-containing protein, putative	9.00511	770.414	7.03741	320.159	421.497	912.143	2.65843	5.25843	5.45494	4.71876	4.67325	6.13425	Late-Early	0.268029	4.81634	0.286432	0.780476	0.900214	-6.25597
PY17X_0201300	0	0	0	0	0	0	0	0	0	0	0	0		PY17X_0209600	conserved Plasmodium protein, unknown function	93.4771	1297.91	11.9007	918.867	1417.5	653.156	5.96396	6.01054	6.17322	6.23836	6.4218	5.65273	Late-Early	0.12556	6.07677	0.356066	0.729293	0.879783	-6.60884
PY17X_0201400	3.99096	41.2594	0	16.3278	35.1487	13.9909	2.36432	1.58711	0	0.618458	1.12376	0.722092		PY17X_0209700	novel putative transporter 1, putative	32.9964	209.697	0	120.404	163.774	215.932	4.47566	3.3836	1.54087	3.31158	3.31212	4.05811	Late-Early	-0.135266	3.34699	-0.211411	0.836873	0.931518	-6.06317
PY17X_0201500	0	7.89822	0	0	0.98594	0	0	0.426794	0	0	0.044281	0		PY17X_0209900	conserved Plasmodium protein, unknown function	105.162	718.234	8.05339	454.593	549.225	424.044	6.13304	5.15732	5.63737	5.22388	5.05472	5.03012	Late-Early	-0.401734	5.37274	-1.27145	0.232748	0.468668	-5.84469
PY17X_0201600	0	0	0	0	0	0.890746	0	0	0	0	0	0.045938		PY17X_0210000	conserved protein, unknown function	214.679	2563.69	13.0331	799.922	1154.17	1316.36	7.15911	6.99229	6.2993	6.03848	6.12543	6.66323	Late-Early	-0.719801	6.54631	-2.28054	0.0461015	0.173115	-4.52304
PY17X_0201700	0	7.87257	0	0	1.97826	0	0	0.313031	0	0	0.065378	0		PY17X_0210100	4-hydroxy-3-methylbut-2-enyl diphosphate reductase, putative	200.091	2316.61	28.1453	1644.74	1806.43	1265.21	7.05783	6.84611	7.3811	7.07794	6.77148	6.60607	Late-Early	-0.140645	6.95676	-0.502424	0.626401	0.814551	-6.68998
PY17X_0201800	153.77	3906.04	96.2447	11205.5	13745.6	4837.32	95.8149	158.036	367.928	446.424	462.232	262.594		PY17X_0210200	ubiquitin carboxyl-terminal hydrolase 1	1051.99	8526.29	85.8541	4302.21	7175.56	9098.15	9.44931	8.72579	8.97307	8.46489	8.76113	9.45178	Late-Early	-0.0318231	8.971	-0.113133	0.912196	0.967139	-6.9396
PY17X_0201900	0	30.727	0	8.0379	12.9739	2.99501	0	1.09801	0	0.282831	0.385331	0.143597		PY17X_0210300	StAR-related lipid transfer protein, putative	245.003	3496.67	7.03212	4730.56	5796.53	7516.68	7.34932	7.43997	5.45393	8.60181	8.45325	9.17632	Late-Early	1.47054	7.74577	3.67824	0.00436201	0.0465437	-2.1511
PY17X_0202000	0	156.788	2.00507	59.4851	49.9618	86.9644	0	5.52548	6.6766	2.06426	1.46343	4.11207		PY17X_0210400	protein E140	94.1056	733.664	4.0244	585.121	1008.35	750.095	5.97358	5.18796	4.7186	5.58769	5.93065	5.85224	Late-Early	0.385589	5.54178	1.05533	0.316451	0.559374	-6.00289
PY17X_0202100	0	1.97905	0	9.05587	4.99006	1.997	0	0.063458	0	0.285928	0.132988	0.085915		PY17X_0210600	parasite-infected erythrocyte surface protein	31.0119	462.914	3.01528	280.711	312.72	1067.18	4.38755	4.52416	4.35451	4.52937	4.24319	6.36061	Late-Early	0.325643	4.73323	0.400609	0.697252	0.858514	-6.31513
PY17X_0202200	0	0	0	0	0	0	0	0	0	0	0	0		PY17X_0210700	actin-related protein ARP1, putative	197.93	2099.73	7.02864	270.538	556.74	103.021	7.04221	6.70433	5.45326	4.47622	5.07431	2.99413	Late-Early	-2.46681	5.29074	-4.1311	0.00210352	0.0322096	-1.34375
PY17X_0202300	0	0	0	0	0	0	0	0	0	0	0	0		PY17X_0210800	L-seryl-tRNA(Sec) kinase, putative	31.0192	495.746	1.00541	246.206	433.556	465.072	4.38788	4.62291	3.13103	4.34051	4.71389	5.1632	Late-Early	0.168003	4.39324	0.295601	0.773667	0.896763	-6.20107
PY17X_0202400	0	9.92539	0	6.02136	3.9919	2.99457	0	0.383978	0	0.229378	0.128356	0.155437		PY17X_0210900	ATP-dependent DNA/RNA helicase PSH1, putative	557.788	5146.18	56.3638	5510.82	6526.57	11489.5	8.53459	7.99743	8.37031	8.82204	8.62438	9.78843	Late-Early	0.931036	8.68953	3.0889	0.0116539	0.0778163	-3.29626
PY17X_0202500	0	0	0	0	0	0	0	0	0	0	0	0		PY17X_0211000	conserved Plasmodium protein, unknown function	27.0408	252.278	0	102.724	184.677	259.99	4.19322	3.64973	1.54087	3.08349	3.48491	4.32543	Late-Early	-0.195659	3.37961	-0.260606	0.799759	0.910769	-6.03203
PY17X_0202600	25.005	610.307	4.01937	1556.27	1691.71	1310.23	8.31612	13.1795	8.20117	33.0928	30.3636	37.963		PY17X_0211200	conserved protein, unknown function	69.066	1237	9.05286	333.34	469.518	423.057	5.53003	5.94122	5.79681	4.77688	4.82873	5.02676	Late-Early	-0.936036	5.31674	-2.87112	0.016867	0.0964964	-3.38406
PY17X_0202700	226.328	5422.6	49.9405	4439.65	5198.33	2033.48	671.597	1044.8	909.176	842.314	832.469	525.689		PY17X_0211300	nucleoside transporter 4, putative	96	1561.53	2.00914	734.952	893.472	866.163	6.00218	6.27721	3.86807	5.91635	5.75624	6.05967	Late-Early	-0.187658	5.64662	-0.434158	0.673522	0.846579	-6.40494
PY17X_0202800	11.9136	109.769	0	55.3273	41.0024	57.9049	15.5927	9.3285	0	4.6299	2.89615	6.60252		PY17X_0211400	vacuolar protein sorting-associated protein 51, putative	161.255	2224.17	18.1211	1545.77	2657	3250.67	6.74739	6.78738	6.75974	6.98844	7.32801	7.96709	Late-Early	0.658837	7.09634	1.86543	0.092121	0.265801	-5.16476
PY17X_0202900	228.362	2651.73	32.0252	3045.14	3414.16	2115.73	193.33	145.768	166.338	164.831	155.989	156.047		PY17X_0211500	vacuolar protein sorting-associated protein VTA1, putative	51.9373	692.75	3.00882	178.09	311.995	168.043	5.12224	5.10523	4.35186	3.87437	4.23984	3.69732	Late-Early	-1.06707	4.39848	-2.53647	0.0298438	0.133374	-3.75449
PY17X_0203000	10057	197402	2759.98	226892	251916	117825	13004.5	16574.1	21895.4	18758.4	17579.7	13273.3		PY17X_0211600	aspartate--tRNA ligase, putative	870.778	8816.19	65.3762	3229.7	4684.31	3899.54	9.17671	8.77403	8.58256	8.05127	8.14593	8.22962	Late-Early	-0.719025	8.49335	-3.02817	0.0129163	0.0818851	-3.42049
PY17X_0203100	0	6.46079	0	22.5505	10.8306	0	0	2.7441	0	9.43124	3.82335	0		PY17X_0211700	seipin domain-containing protein, putative	2.99926	26.597	0	23.2601	27.9623	44.9847	1.21677	0.428065	1.54087	0.964329	0.783136	1.80765	Late-Early	0.354345	1.12347	0.429087	0.677086	0.847718	-5.62106
PY17X_0203200	5.00038	411.645	3.01403	56.6358	83.9395	111.02	1.76715	9.44602	6.53493	1.27972	1.60092	3.41814		PY17X_0211800	DNA mismatch repair protein PMS1, putative	22.0316	536.561	2.01305	198.369	328.538	207.023	3.9036	4.73695	3.87031	4.02953	4.31427	3.99747	Late-Early	-0.290626	4.14202	-0.626282	0.545357	0.761849	-6.01358
PY17X_0203300	33.5089	425.596	4.71565	159.093	236.11	161.411	250.606	206.674	216.37	76.0741	95.297	105.167		PY17X_0211900	conserved Plasmodium protein, unknown function	146.287	2024.65	19.1378	1689.3	2227.2	2041.17	6.60731	6.65182	6.83643	7.1165	7.07349	7.29588	Late-Early	0.514018	6.93024	1.92442	0.0836184	0.250704	-5.06938
PY17X_0203400	161.086	1317.7	7.03708	387.978	434.655	455.173	44.367	23.5654	11.891	6.83224	6.46071	10.9218		PY17X_0212000	ubiquitin carboxyl-terminal hydrolase, putative	1085.03	12739.2	137.977	5505.49	9646.83	13414.4	9.49391	9.30504	9.65437	8.82065	9.18807	10.0119	Late-Early	-0.0190438	9.41232	-0.0608053	0.952729	0.981635	-6.9393
PY17X_0203500	0	40.3447	0.978912	24.1522	19.01	113.934	0	7.77594	17.827	4.58375	3.04527	29.4634		PY17X_0212100	conserved Plasmodium protein, unknown function	106.091	1390.95	14.0803	1889.71	2458.06	1954.28	6.14566	6.11038	6.40682	7.27819	7.21576	7.23314	Late-Early	1.10329	6.73166	3.98622	0.00264882	0.0362612	-1.631
PY17X_0203600	29.9473	252.254	2.00439	195.796	196.057	283.082	20.0046	10.9412	8.21446	8.36239	7.0679	16.4741		PY17X_0212200	conserved Plasmodium protein, unknown function	73.6162	878.129	5.9803	520.123	830.907	843.421	5.62144	5.44711	5.23693	5.41796	5.65157	6.02131	Late-Early	0.182763	5.56605	0.509754	0.62144	0.812385	-6.44912
PY17X_0203700	124.937	1954	16.0623	1607.42	1715.36	1740.41	56.4464	57.3226	44.522	46.433	41.8248	68.5035		PY17X_0212300	dolichyl-diphosphooligosaccharide--protein glycosyltransferase subunit OST2, putative	45.2729	543.803	1.94483	450.034	549.066	588.558	4.92614	4.75627	3.83061	5.20936	5.05431	5.50261	Late-Early	0.430256	4.87988	1.01323	0.335173	0.577513	-5.85954
PY17X_0203800	121.074	1193.24	5.02704	1016.03	1375.21	1200.38	31.6672	20.2647	8.06665	16.9909	19.4115	27.3523		PY17X_0212400	mitochondrial import inner membrane translocase subunit TIM50, putative	113.988	1680.95	12.0532	1174.21	1410.27	939.181	6.24878	6.38349	6.19086	6.59195	6.41443	6.17637	Late-Early	0.0709794	6.33431	0.240033	0.815222	0.918933	-6.68111
PY17X_0203900	102.14	1570.11	7.04505	786.532	1119.47	871.099	13.6087	13.5834	5.75878	6.70028	8.04947	10.1113		PY17X_0212500	vacuolar protein sorting-associated protein 53, putative	72.0936	624.172	7.04439	531.457	698.013	572.067	5.59149	4.95496	5.45628	5.44903	5.4003	5.46165	Late-Early	0.249046	5.38562	0.787826	0.449327	0.687441	-6.26887
PY17X_0204000	14.2488	341.696	2.88521	104.45	214.731	103.698	64.7963	100.894	80.4958	30.3693	52.6988	41.0825		PY17X_0212600	conserved protein, unknown function	64.0739	899.269	16.0983	824.451	1184.21	594.074	5.4226	5.48141	6.59383	6.08203	6.16247	5.51606	Late-Early	0.423522	5.8764	1.15237	0.276349	0.516065	-5.98718
PY17X_0204100	45.0724	323.776	3.02028	199.339	373.462	119.012	4.17839	1.94894	1.71779	1.18153	1.86844	0.961184		PY17X_0212700	cysteine desulfurase IscS, putative	151.09	1964.06	17.0914	1508.81	1834.44	1180.18	6.65375	6.60799	6.67767	6.95354	6.79367	6.50575	Late-Early	0.123192	6.69873	0.429761	0.676612	0.847449	-6.6669
PY17X_0204200	117.553	1448.62	14.9906	1143.43	1616.54	1483.6	120.782	96.6458	94.4959	75.1163	89.6376	132.802		PY17X_0212800	DNA (cytosine-5)-methyltransferase, putative	75.0857	1320.06	8.04901	525.925	739.448	409.051	5.64976	6.03494	5.63663	5.43395	5.48344	4.97825	Late-Early	-0.561654	5.53616	-1.6929	0.121783	0.319391	-5.23921
PY17X_0204300	304.815	4819.89	38.1424	6867.45	7517.95	9276.32	143.197	147.024	109.933	206.275	190.603	379.656		PY17X_0212900	proteasome subunit alpha type-5, putative	925.114	13156.8	145.264	12067.2	12841.8	7056.36	9.26399	9.35158	9.72836	9.95273	9.60078	9.08516	Late-Early	0.117014	9.4971	0.40436	0.694582	0.857708	-6.84449
PY17X_0204400	1135.11	15969.1	51.24	10600.7	13673	9655.76	396.83	362.495	109.9	236.948	257.968	294.083		PY17X_0213000	mTERF domain-containing protein, putative	3.0026	257.35	4.023	343.994	362.575	274.039	1.21815	3.67839	4.71815	4.8222	4.45628	4.40121	Late-Early	1.33482	3.8824	1.9319	0.0825946	0.248682	-4.43563
PY17X_0204500	439.673	4446.11	58.3862	2122.13	2933.39	3412.72	46.3161	30.4115	37.7343	14.2931	16.6766	31.3198		PY17X_0213100	conserved Plasmodium protein, unknown function	5.00668	217.486	2.01278	93.4698	127.816	380.06	1.87091	3.43609	3.87016	2.94799	2.95572	4.87232	Late-Early	0.0778152	3.32553	0.0732315	0.943086	0.98031	-6.04767
PY17X_0204600	228.353	2318.07	30.2004	1910.95	2753.37	3764.39	23.4835	15.4789	19.0543	12.5649	15.2811	33.7263		PY17X_0213200	conserved Plasmodium protein, unknown function	90.1114	994.907	8.05005	943.546	1043.1	1295.16	5.91134	5.62715	5.63681	6.27658	5.97951	6.63981	Late-Early	0.552648	6.01186	1.68821	0.122699	0.321286	-5.30572
PY17X_0204700	118.661	2449.44	28.0196	1328.02	1773.68	1875.66	101.785	136.427	147.457	72.8344	82.1082	140.168		PY17X_0213300	cation transporting ATPase, putative	75.1259	1030.6	3.02057	679.274	1018.34	1352.3	5.65053	5.67797	4.35668	5.80277	5.94487	6.70208	Late-Early	0.475471	5.68915	1.00499	0.338934	0.581609	-6.00749
PY17X_0204800	97.4541	1044.13	6.93719	374.379	633.961	322.07	194.723	135.466	85.0404	47.8282	68.362	56.0641		PY17X_0213400	conserved Plasmodium protein, unknown function	88.1515	761.518	7.04913	539.069	647.936	771.073	5.87979	5.24168	5.45718	5.46953	5.29298	5.892	Late-Early	0.0663099	5.53886	0.20852	0.839068	0.931808	-6.61219
PY17X_0204900	81.0784	792.223	3.01767	313.755	326.721	416.056	16.3352	10.3639	3.73005	4.0417	3.55247	7.30279		PY17X_0213500	eukaryotic translation initiation factor 2 subunit alpha, putative	775.314	12707.1	139.469	13836.2	15093.3	10303.1	9.00929	9.3014	9.66984	10.1501	9.83383	9.6312	Late-Early	0.577997	9.59927	2.16451	0.0560655	0.19419	-4.83912
PY17X_0205000	16.9532	976.783	6.00499	225.052	418.494	127.044	14.2595	53.3467	30.9877	12.1029	18.9966	9.30946		PY17X_0213600	anaphase-promoting complex subunit 1, putative	64.1283	574.871	1.0073	232.247	475.138	948.075	5.42382	4.83635	3.13284	4.25648	4.84588	6.18996	Late-Early	0.00698922	4.78089	0.00913205	0.992896	0.997952	-6.38884
PY17X_0205050	18.8977	670.628	1.99206	932.027	1115.93	743.39	26.8268	61.8158	17.3495	84.5949	85.493	91.9381		PY17X_0213700	actin-like protein, putative	32.002	154.454	0	77.9486	128.817	195.944	4.43218	2.9437	1.54087	2.68754	2.96693	3.91832	Late-Early	-0.207232	3.08159	-0.296639	0.772898	0.896509	-6.02641
PY17X_0205150	5.0012	84.5425	0	128.785	148.383	158.959	1.28023	1.40522	0	2.10782	2.0499	3.54501		PY17X_0213800	conserved protein, unknown function	12.9665	357.642	3.00323	116.098	152.115	111.037	3.16103	4.15239	4.34956	3.25926	3.20591	3.10173	Late-Early	-0.690982	3.53831	-1.35164	0.206687	0.438638	-5.26998
PY17X_0205200	310.19	2683.11	25.1351	1869.69	2297.75	3135.48	81.2943	45.6592	40.4145	31.3297	32.4989	71.5904		PY17X_0213900	SDH5 domain-containing protein, putative	34.8716	185.206	0.985066	41.7733	89.2115	120.031	4.55424	3.20488	3.1114	1.79554	2.43938	3.2136	Late-Early	-1.16302	3.05317	-1.94527	0.0807932	0.245035	-4.50055
PY17X_0205300	146.353	1067.01	5.99053	623.664	1016.12	1025.45	167.601	79.3412	42.0885	45.6645	62.7991	102.307		PY17X_0214000	EF hand domain-containing protein, putative	4.95649	27.1136	0	5.81931	10.9825	13.9455	1.85769	0.455313	1.54087	-0.946371	-0.526483	0.152892	Late-Early	-1.40391	0.42232	-1.61837	0.137093	0.341737	-4.5441
PY17X_0205400	21.8765	676.909	5.9532	303.625	437.27	357.106	40.6855	81.7428	67.9262	36.1039	43.888	57.8599		PY17X_0214100	RING zinc finger protein, putative	147.25	1845.08	17.1171	673.523	1214.16	1185.11	6.61674	6.51787	6.67977	5.79052	6.19849	6.51176	Late-Early	-0.392824	6.38586	-1.24395	0.242283	0.48002	-5.99196
PY17X_0205500	62.6322	1064.9	10.9321	805.762	856.659	638.274	104.752	115.646	112.174	86.164	77.3227	93.0014		PY17X_0214200	alpha/beta hydrolase, putative	43.0251	970.041	3.0161	466.933	699.771	594.093	4.8535	5.59065	4.35485	5.26248	5.40393	5.5161	Late-Early	0.060435	5.16358	0.147336	0.885836	0.953168	-6.40216
PY17X_0205600	72.6038	885.751	4.97921	308.362	497.274	546.296	104.196	82.5389	43.8405	28.2947	38.5142	68.3025		PY17X_0214300	conserved Plasmodium protein, unknown function	99.983	1212.62	7.03038	1130.89	1727.01	1061.21	6.06053	5.91251	5.4536	6.53774	6.70663	6.35252	Late-Early	0.613393	6.17059	1.91365	0.0851143	0.252631	-4.95708
PY17X_0205700	7.99284	47.6198	1.00337	4.02946	8.99832	9.00215	4.14486	1.60344	3.19221	0.133601	0.251828	0.406698		PY17X_0214400	RNA-binding protein, putative	128.06	920.459	10.0521	417.612	514.512	386.063	6.41602	5.515	5.94033	5.10161	4.96062	4.8949	Late-Early	-0.85208	5.47141	-2.81283	0.0186275	0.101626	-3.56317
PY17X_0205800	109.735	1849.6	14.0183	991	1216.92	1326.43	85.6413	93.7284	67.121	49.4499	51.2545	90.1861		PY17X_0214500	signal recognition particle subunit SRP9, putative	57.8093	692.496	5.78765	290.339	584.67	266.431	5.27538	5.10471	5.19339	4.57794	5.14487	4.36067	Late-Early	-0.390919	4.94283	-0.933038	0.373089	0.616642	-6.0515
PY17X_0205900	18.0246	630.795	6.03859	50.8049	98.8561	28.0032	2.40895	5.47402	4.95132	0.434132	0.713016	0.326052		PY17X_0214600	apicomplexan kinetochore protein 8, putative	129.235	766.964	8.05641	429.576	747.728	567.05	6.42915	5.25196	5.63788	5.14231	5.49949	5.44895	Late-Early	-0.294092	5.56829	-0.895763	0.391727	0.635823	-6.26943
PY17X_0206000	454.639	5948.91	37.0192	18201	21352.6	10825	400.569	340.332	200.107	1025.32	1015.3	830.911		PY17X_0214700	1-cys peroxiredoxin, putative	22.947	1075.24	6.00872	987.755	1252.62	626.2	3.96106	5.73911	5.24325	6.3426	6.24347	5.59198	Late-Early	0.947127	5.52024	2.17534	0.0550537	0.192695	-4.33089
PY17X_0206100	108.943	2764.01	30.116	2398.02	3265.91	1576.69	49.5654	81.6532	84.0618	69.7565	80.1892	62.4943		PY17X_0214800	60S ribosomal export protein NMD3, putative	141.179	2004.17	26.1637	637.21	993.671	678.081	6.5562	6.63715	7.27768	5.71062	5.90951	5.70672	Late-Early	-0.879109	6.29965	-3.20196	0.009629	0.0697403	-2.98722
PY17X_0206200	297.382	3283.04	43.2719	3803.34	5890.16	2999.4	43.8031	31.3995	39.1039	35.8187	46.8221	38.4894		PY17X_0214900	ribosome biogenesis protein BRX1, putative	54.999	469.891	12.0546	309.317	296.8	197.037	5.20411	4.54572	6.19101	4.66914	4.16793	3.92633	Late-Early	-0.594199	4.78404	-1.46474	0.174143	0.395513	-5.53059
PY17X_0206300	90.8903	1298.34	15.0441	912.658	1061.05	1466.38	52.1303	48.3525	52.9376	33.4684	32.8431	73.2718		PY17X_0215000	N6-adenosine-methyltransferase MT-A70, putative	68.0759	965.183	20.1218	893.195	1306.3	436.056	5.50935	5.58341	6.90697	6.1975	6.30398	5.07037	Late-Early	0.264252	5.9286	0.551002	0.593899	0.792765	-6.51985
PY17X_0206400	749.526	8071.4	109.792	8820.28	11393.9	5927.36	889.678	622.087	799.542	669.395	729.88	612.95		PY17X_0215100	COX assembly mitochondrial protein, putative	101.439	1095.5	11.9468	315.695	413.578	187.098	6.08129	5.76603	6.17858	4.69853	4.64592	3.85185	Late-Early	-1.47135	5.2037	-3.83809	0.00336218	0.0410561	-1.82026
PY17X_0206500	35.9725	607.7	6.0212	416.397	507.918	444.102	17.8692	19.6011	18.3503	13.225	13.6164	19.2192		PY17X_0215200	zinc finger protein, putative	7.00741	100.082	2.01202	53.7919	77.9005	82.0107	2.31804	2.32023	3.86972	2.15653	2.24495	2.66685	Late-Early	-0.118692	2.59605	-0.191535	0.851994	0.937815	-5.98147
PY17X_0206600	770.334	7832.18	88.6101	2664.46	4388.85	2489.23	54.7857	36.1682	38.6629	12.1158	16.8451	15.4231		PY17X_0215300	dynein light chain, putative	3.05332	61.8237	0.961737	24.9147	40.9488	19.9418	1.23889	1.62971	3.08856	1.06145	1.32541	0.653798	Late-Early	-0.582481	1.49964	-0.721212	0.487531	0.71705	-5.51368
PY17X_0206700	47.0424	772.875	7.04059	525.465	663.5	887.123	10.0058	10.674	9.18748	7.14597	7.6162	16.4386		PY17X_0215400	dynein heavy chain, putative	40.08	493.874	1.0073	39.724	92.8316	36.0028	4.75242	4.61746	3.13284	1.72385	2.49645	1.49028	Late-Early	-2.52021	3.03555	-4.2294	0.00180186	0.0298295	-0.949918
PY17X_0206800	847.346	16711.3	163.054	8883.14	12872.6	6831.39	767.401	982.715	905.976	514.377	629.161	538.999		PY17X_0215500	conserved protein, unknown function	23.9708	558.437	9.45517	601.583	725.315	465.355	4.02271	4.79455	5.85632	5.62768	5.45561	5.16408	Late-Early	0.827975	5.15349	1.99136	0.074863	0.232707	-4.67026
PY17X_0206900	13.9702	244.804	2.00338	160.451	127.064	175.054	10.2266	11.636	8.99737	7.50975	5.01978	11.164		PY17X_0215600	tRNA pseudouridine synthase D, putative	229.259	1807.61	11.0672	593.274	670.117	530.299	7.2537	6.48827	6.07284	5.60763	5.3415	5.35237	Late-Early	-1.28321	6.01939	-4.2649	0.00170443	0.0290983	-1.22062
PY17X_0207000	40.0544	409.446	3.01926	99.5748	117.829	156.018	5.40325	3.58639	2.49879	0.858832	0.857809	1.83356		PY17X_0215700	AP-4 complex subunit beta, putative	407.496	5941.17	50.3115	6049.74	6769.3	3922.48	8.08213	8.20466	8.20796	8.95664	8.67705	8.23808	Late-Early	0.43458	8.39442	1.59283	0.142722	0.348961	-5.66369
PY17X_0207100	52.9997	191.497	2.00913	134.555	146.9	160.03	19.4724	4.56839	4.52874	3.16082	2.91274	5.12229		PY17X_0215800	AP2 domain transcription factor AP2-L, putative	378.572	5565.34	61.4045	6925.18	9748.05	5035.33	7.97605	8.11039	8.49285	9.1516	9.20313	8.59836	Late-Early	0.842828	8.58873	3.07834	0.0118639	0.0786354	-3.28802
PY17X_0207200	19.0355	306.698	2.01423	105.878	207.639	250.022	0.91852	0.96093	0.59629	0.32665	0.540713	1.05104		PY17X_0215900	IMP1-like protein, putative	65.6247	913.68	3.9793	1111.73	1123.05	752.373	5.45684	5.50434	4.70414	6.5131	6.08601	5.85661	Late-Early	0.728201	5.68684	1.78762	0.104563	0.290757	-5.02732
PY17X_0207300	997.56	15256.4	96.6435	18990	23918.8	20637.9	99.5132	98.8213	59.1477	121.121	128.77	179.359		PY17X_0216200	Plasmodium exported protein, unknown function	1370.82	15280.8	149.177	7665.71	8021.14	6845.5	9.83108	9.56748	9.76658	9.29816	8.92184	9.04139	Late-Early	-0.576013	9.40442	-2.49528	0.0320134	0.138355	-4.31719
PY17X_0207400	98.4775	1389.4	6.97554	1169.87	1718.1	1514.78	135.389	124.031	58.8366	102.834	127.476	181.431		PY17X_0216300	Plasmodium exported protein, unknown function	332.424	3871.8	26.164	3689.36	4980.43	2752.34	7.78877	7.58698	7.2777	8.24321	8.23436	7.72705	Late-Early	0.42359	7.80968	1.49009	0.167484	0.38602	-5.75674
PY17X_0207500	129.904	2292.82	25.0891	1703.55	2136.38	988.225	64.0391	73.3922	75.881	53.6948	56.8376	42.4422		PY17X_0216400	Plasmodium exported protein, unknown function	932.137	11355.3	102.487	6336.59	8605.53	10724.9	9.27489	9.13914	9.22719	9.02347	9.02329	9.68909	Late-Early	0.100242	9.22951	0.387517	0.706608	0.86448	-6.85772
PY17X_0207600	17.9968	149.687	0	80.9231	117.839	138.954	5.61436	3.03213	0	1.61411	1.98394	3.77655		PY17X_0216500	heat shock protein, putative	1190.77	19657.1	248.441	27450.2	32687	12827.8	9.62801	9.9308	10.5005	11.1384	10.9486	9.94739	Late-Early	0.635161	10.349	1.76549	0.108375	0.296232	-5.43764
PY17X_0207700	323.277	5172.13	54.983	9392.98	14266.5	5896.01	449.174	466.622	468.697	834.444	1069.77	713.699		PY17X_0216600	fam-a protein	959.768	14961.9	110.312	20868.8	23989.9	15011.4	9.31702	9.53706	9.33285	10.743	10.5023	10.1742	Late-Early	1.00743	9.9344	4.09015	0.00224451	0.0331881	-1.61637
PY17X_0207800	106.099	869.933	7.04092	431.238	582.294	891.122	21.9555	11.6889	8.93892	5.70562	6.50291	16.0652		PY17X_0216700	PIR protein, pseudogene	0	105.086	1.00546	49.6762	66.9047	53.9935	-1.59028	2.39028	3.13107	2.04279	2.02693	2.06836	Late-Early	0.144294	1.67819	0.141482	0.890339	0.955609	-5.67596
PY17X_0207900	111.634	2242.19	19.0024	5780.46	6096.88	2444.92	104.003	135.638	108.614	344.324	306.544	198.442		PY17X_0216800	fam-b protein	95.7814	717.701	3.00446	454.262	662.463	605.292	5.99891	5.15625	4.35007	5.22283	5.32494	5.54302	Late-Early	-0.0299595	5.266	-0.0815236	0.936657	0.978324	-6.53933
PY17X_0208000	205.304	2269.98	29.1911	793.366	1160.24	1119.12	23.3925	16.7941	20.4058	5.77972	7.13443	11.109		PY17X_0217400	fam-b protein	74.8367	1050.71	9.01462	318.76	525.279	289.09	5.645	5.70584	5.79102	4.71245	4.99047	4.47822	Late-Early	-0.931923	5.2205	-2.76937	0.0200601	0.105777	-3.54762
PY17X_0208100	6.98954	78.6486	1.00255	76.3804	173.052	96.0263	4.35522	3.18207	3.83259	3.04297	5.81932	5.21279		PY17X_0217500	conserved rodent malaria protein, unknown function	0	0	1.0074	19.2747	32.44	39.7417	-1.59028	-5.332	3.13293	0.699447	0.993926	1.63097	Late-Early	3.2771	-0.0775004	2.54014	0.0296576	0.132899	-3.32177
PY17X_0208200	26.0393	328.843	3.01989	325.095	593.105	750.079	2.83744	2.32671	2.01889	2.26496	3.48788	7.12068		PY17X_0217551	fam-b protein	68.8612	597.116	3.00554	101.307	116.051	102.031	5.52578	4.89108	4.35051	3.06356	2.81697	2.98026	Late-Early	-2.1248	3.93803	-5.36556	0.000332354	0.0151938	0.602007
PY17X_0208300	30.8272	819.924	5.97083	496.23	484.378	366.173	46.8036	80.8305	55.6166	48.1707	39.6884	48.4339		PY17X_0218101	PIR protein	0	64.9416	0	41.498	41.8741	43.9298	-1.59028	1.70014	1.54087	1.78611	1.35727	1.7738	Late-Early	0.329611	1.09465	0.321929	0.754229	0.889081	-5.58745
PY17X_0208400	274.389	3421.36	32.2081	4161.16	4697.36	3662.41	34.2392	27.7212	24.6574	33.1991	31.6334	39.8145		PY17X_0218201	PIR protein	0	59.8926	0	28.1061	58.2622	21.0176	-1.59028	1.5843	1.54087	1.23211	1.82897	0.727788	Late-Early	0.512423	0.887295	0.526492	0.610187	0.806728	-5.47757
PY17X_0208500	0	1.00326	0	27.8425	25.9447	21.935	0	0.062233	0	1.70065	1.33763	1.8256		PY17X_0218301	PIR protein	3.97264	45.0975	0	0	33.6051	0	1.57085	1.17889	1.54087	-4.60614	1.04407	-4.69966	Late-Early	-3.53813	-0.661852	-2.23809	0.04953	0.180345	-3.69656
PY17X_0208600	111.964	993.819	4.01654	753.643	701.658	1748.92	47.1399	27.169	10.375	20.2876	15.943	64.1502		PY17X_0218401	PIR protein, pseudogene	0	36.4885	0	0	27.8137	22.8557	-1.59028	0.877009	1.54087	-4.60614	0.775582	0.84605	Late-Early	-1.32098	-0.359484	-0.725623	0.484939	0.714082	-5.24987
PY17X_0208700	67.0618	892.585	2.01165	384.469	795.042	727.201	14.034	12.1286	2.58275	5.14422	8.97902	13.258		PY17X_0218501	PIR protein	27.9469	82.652	0	37.5854	47.882	73.9541	4.23992	2.04568	1.54087	1.64503	1.54855	2.51862	Late-Early	-0.810596	2.25645	-1.22524	0.248954	0.487633	-5.26504
PY17X_0208800	39.0173	506.081	1.00517	215.669	350.677	230.038	11.3482	9.55757	1.79364	4.01063	5.50443	5.82891		PY17X_0218601	PIR protein	56.5283	1281.87	15.0011	887.7	843.727	689.727	5.24333	5.9926	6.49517	6.1886	5.67364	5.73127	Late-Early	0.08062	5.88744	0.22175	0.829035	0.926343	-6.62031
PY17X_0208900	236.263	3778.15	20.1218	2174.04	3721.82	3652.46	41.6536	43.2504	21.7644	24.5063	35.4115	56.0995		PY17X_0218801	PIR protein	49.9036	513.414	0	479.083	477.985	331.061	5.06518	4.67339	1.54087	5.2995	4.85448	4.67348	Late-Early	0.379355	4.35115	0.594389	0.565643	0.774766	-5.99878
PY17X_0209000	13.0222	98.678	0	31.5491	60.8905	24.9999	0.772226	0.379958	0	0.119619	0.194869	0.129156		PY17X_0218901	PIR protein	0	73.4888	1.00152	48.5286	34.013	44.4236	-1.59028	1.87724	3.1273	2.00942	1.06123	1.78975	Late-Early	-0.0933351	1.37911	-0.0813067	0.936825	0.978324	-5.65618
PY17X_0209100	155.227	2196.22	23.1509	1131	1713.58	1542.17	18.2142	16.7331	16.6662	8.4852	10.8513	15.765		PY17X_0219101	PIR protein	0	71.5913	0	30.0624	40.9165	9.97999	-1.59028	1.83976	1.54087	1.32755	1.32429	-0.310089	Late-Early	-0.0697188	0.688683	-0.065914	0.948764	0.98031	-5.57373
PY17X_0209200	114.904	1787.12	18.0619	2102.09	2106.75	1845.43	58.4196	58.9971	56.3392	68.3326	57.8054	81.7403		PY17X_0219301	PIR protein	173.688	940.614	5.01387	687.82	758.126	569.982	6.85422	5.54623	5.00394	5.8208	5.5194	5.45638	Late-Early	-0.348963	5.70016	-0.948507	0.365543	0.610344	-6.2145
PY17X_0209300	54.6958	505.009	1.98249	975.444	989.952	1112.23	107.693	64.5636	23.948	122.797	105.191	190.785		PY17X_0219401	PIR protein	0	64.21	0	34.9776	20.8191	45.2569	-1.59028	1.68392	1.54087	1.5427	0.36623	1.81626	Late-Early	-0.293268	0.893285	-0.239468	0.815648	0.918933	-5.58068
PY17X_0209400	166.075	2030.33	14.9291	1478.39	2334.29	1708.83	249.257	197.863	137.467	141.868	189.074	223.439		PY17X_0219501	PIR protein	9.97877	74.3507	0	40.9389	44.8462	41.9722	2.79912	1.89395	1.54087	1.76678	1.45507	1.70879	Late-Early	-0.486731	1.86076	-0.689693	0.506298	0.733822	-5.60427
PY17X_0209500	9.00511	770.414	7.03741	320.159	421.497	912.143	2.4287	13.4916	11.6445	5.52082	6.13497	21.4321		PY17X_0219601	PIR protein	4.99447	134.1	2.00615	69.065	52.9949	52.0131	1.8677	2.74053	3.86635	2.51415	1.69349	2.01495	Late-Early	-0.602761	2.44953	-0.843418	0.418989	0.660913	-5.58809
PY17X_0209600	93.4771	1297.91	11.9007	918.867	1417.5	653.156	178.815	161.213	139.667	112.384	146.337	108.851		PY17X_0219701	PIR protein	54.9488	296.694	4.01327	200.832	224.962	235.056	5.20281	3.88326	4.71505	4.0473	3.7689	4.18027	Late-Early	-0.375326	4.2996	-1.0321	0.326679	0.569375	-5.90926
PY17X_0209700	32.9964	209.697	0	120.404	163.774	215.932	9.98189	4.11902	0	2.32884	2.67378	5.69088		PY17X_0220201	PIR protein	0	82.2249	0	39.3245	24.9499	49.9194	-1.59028	2.03825	1.54087	1.70945	0.621744	1.95625	Late-Early	-0.392928	1.04605	-0.320375	0.755372	0.889109	-5.5727
PY17X_0209800	0	9.75202	0	0	0	0	0	0.150808	0	0	0	0		PY17X_0220301	PIR protein	0	218.378	0	128.084	131.728	78.8672	-1.59028	3.44199	1.54087	3.40043	2.99904	2.61082	Late-Early	0.507671	2.06714	0.517413	0.616278	0.810175	-5.61524
PY17X_0209900	105.162	718.234	8.05339	454.593	549.225	424.044	10.875	4.82273	5.10945	3.00572	3.06517	3.82032		PY17X_0220401	PIR protein	0	81.2941	1.00216	27.0433	21.5307	26.7378	-1.59028	2.02193	3.12791	1.17749	0.413599	1.06788	Late-Early	-0.839729	1.03642	-0.720042	0.488219	0.717639	-5.36592
PY17X_0210000	214.679	2563.69	13.0331	799.922	1154.17	1316.36	133.768	103.725	49.8236	31.8687	38.8121	71.4586		PY17X_0220901	PIR protein	11.9661	87.6465	0	41.1199	31.9766	53.9577	3.04966	2.12983	1.54087	1.77306	0.973486	2.06741	Late-Early	-0.852016	1.92239	-1.15805	0.274131	0.513725	-5.23207
PY17X_0210100	200.091	2316.61	28.1453	1644.74	1806.43	1265.21	57.8081	43.4581	49.8875	30.3817	28.1655	31.8449		PY17X_0221101	PIR protein	1.99655	41.8782	0	16.1067	34.5027	17.9893	0.729656	1.07325	1.54087	0.447553	1.08155	0.508965	Late-Early	-0.286732	0.896975	-0.321492	0.75455	0.889081	-5.58677
PY17X_0210200	1051.99	8526.29	85.8541	4302.21	7175.56	9098.15	46.5882	24.5178	23.3265	12.1818	17.1496	35.1023		PY17X_0221201	PIR protein	17.9813	226.391	2.00633	110.745	98.9889	125.031	3.61771	3.49386	3.86645	3.19146	2.58862	3.27225	Late-Early	-0.627887	3.33839	-1.1884	0.262517	0.499972	-5.47207
PY17X_0210300	245.003	3496.67	7.03212	4730.56	5796.53	7516.68	89.2576	82.7149	15.7175	110.19	113.966	238.571		PY17X_0221501	PIR protein	2.49617	152.543	0.501251	19.068	44.1451	31.2985	0.992843	2.9258	2.54268	0.68429	1.43259	1.29123	Late-Early	-1.26837	1.6449	-1.51558	0.161013	0.377083	-4.72064
PY17X_0210400	94.1056	733.664	4.0244	585.121	1008.35	750.095	16.479	8.342	4.32356	6.55114	9.52929	11.4433		PY17X_0221701	PIR protein	0	177.508	1.00269	173.134	125.9	113.956	-1.59028	3.14381	3.12842	3.83377	2.93401	3.13899	Late-Early	0.613246	2.43145	0.555646	0.590839	0.79129	-5.63783
PY17X_0210500	0	9.11214	0	12.7986	9.96205	0	0	0.777375	0	1.07515	0.706377	0		PY17X_0221801	PIR protein	0	30.6648	0	21.2348	34.93	5.99043	-1.59028	0.629851	1.54087	0.835797	1.09906	-1.00134	Late-Early	0.307285	0.252326	0.262957	0.797998	0.909988	-5.51514
PY17X_0210600	31.0119	462.914	3.01528	280.711	312.72	1067.18	9.33352	9.04636	5.56761	5.4017	5.07933	27.9815		PY17X_0221901	PIR protein	0	49.6862	2.00423	51.2605	39.9733	50.9773	-1.59028	1.31722	3.86524	2.08764	1.29106	1.98621	Late-Early	0.488755	1.49285	0.435724	0.672423	0.846336	-5.61055
PY17X_0210700	197.93	2099.73	7.02864	270.538	556.74	103.021	84.4292	58.1568	18.394	7.37843	12.8164	3.82847		PY17X_0222001	PIR protein	0	65.5022	0	28.1044	23.9515	47.9136	-1.59028	1.71245	1.54087	1.23203	0.564008	1.89768	Late-Early	-0.269121	0.892794	-0.228725	0.823758	0.923513	-5.58231
PY17X_0210800	31.0192	495.746	1.00541	246.206	433.556	465.072	8.09679	8.40229	1.61009	4.109	6.10748	10.576		PY17X_0222101	PIR protein	0	14.9076	0	23.0567	21.9553	18.963	-1.59028	-0.386422	1.54087	0.951928	0.44114	0.583005	Late-Early	0.895518	0.256708	0.849444	0.415786	0.657735	-5.2345
PY17X_0210900	557.788	5146.18	56.3638	5510.82	6526.57	11489.5	70.0743	41.9788	43.4424	44.265	44.2495	125.75		PY17X_0222501	PIR protein	90.3596	908.647	7.52532	728.364	720.483	520.196	5.91529	5.49637	5.54543	5.90337	5.44598	5.32464	Late-Early	-0.0730711	5.60518	-0.205885	0.84107	0.933085	-6.60828
PY17X_0211000	27.0408	252.278	0	102.724	184.677	259.99	2.323	1.40723	0	0.564228	0.8562	1.94582		PY17X_0222601	fam-a protein	381.548	7062.35	90.9486	17625	23288.4	7619.7	7.98733	8.45404	9.05576	10.4992	10.4595	9.19596	Late-Early	1.59678	9.27531	4.15833	0.00201497	0.031279	-1.48386
PY17X_0211100	16.0243	91.9121	0	5.08548	14.9738	8.99971	1.35862	0.505997	0	0.027568	0.068515	0.066476		PY17X_0222701	fam-b protein	18.6131	127.193	1.27932	27.9481	71.143	58.5401	3.66621	2.66454	3.3722	1.22412	2.11491	2.18397	Late-Early	-1.14698	2.53766	-1.85162	0.0942245	0.26984	-4.53252
PY17X_0211200	69.066	1237	9.05286	333.34	469.518	423.057	14.0458	16.3347	11.2952	4.33436	5.15311	7.49548		PY17X_0222901	fam-a protein	120.866	1508.86	16.0492	815.444	1299.1	596.15	6.33295	6.22772	6.58957	6.06619	6.296	5.52109	Late-Early	-0.312888	6.17225	-0.916607	0.381225	0.626119	-6.29695
PY17X_0211300	96	1561.53	2.00914	734.952	893.472	866.163	35.1714	37.1471	4.51599	17.216	17.6658	27.6462		PY17X_0223001	PIR protein	3.99481	145.487	2.00563	64.5821	89.2409	113.487	1.57798	2.8577	3.86605	2.41805	2.43985	3.13307	Late-Early	-0.0970822	2.71545	-0.132002	0.897638	0.959856	-5.95148
PY17X_0211400	161.255	2224.17	18.1211	1545.77	2657	3250.67	15.6298	13.998	10.7758	9.57945	13.8985	27.4493		PY17X_0223101	PIR protein	35.5618	164.359	1.00306	14.8303	34.6051	44.5933	4.58212	3.03309	3.12877	0.332173	1.08577	1.79518	Late-Early	-2.45508	2.32618	-4.09173	0.00223888	0.0331881	-1.1461
PY17X_0211500	51.9373	692.75	3.00882	178.09	311.995	168.043	29.7888	25.7992	10.5875	6.5308	9.65727	8.39677		PY17X_0223401	PIR protein	0	93.8935	2.00495	123.956	144.701	52.5378	-1.59028	2.22862	3.86566	3.35336	3.13406	2.02929	Late-Early	1.37616	2.17012	1.3224	0.215894	0.450496	-4.97288
PY17X_0211600	870.778	8816.19	65.3762	3229.7	4684.31	3899.54	186.434	122.562	85.8742	44.2114	54.125	72.7361		PY17X_0300081	conserved rodent malaria protein, unknown function	0	14.1338	0	34.4841	63.096	55.2784	-1.59028	-0.460764	1.54087	1.52249	1.94302	2.10198	Late-Early	2.16744	0.842886	2.21805	0.0512334	0.184997	-3.76833
PY17X_0211700	2.99926	26.597	0	23.2601	27.9623	44.9847	0.963446	0.554757	0	0.477726	0.484753	1.25891		PY17X_0300400	fam-b protein	73.8561	501.064	2.00388	172.578	304.122	342.103	5.6261	4.63829	3.86504	3.82914	4.20303	4.72074	Late-Early	-0.686411	4.48039	-1.50259	0.164282	0.381228	-5.34469
PY17X_0211800	22.0316	536.561	2.01305	198.369	328.538	207.023	2.69224	4.2574	1.5092	1.54987	2.16665	2.20397		PY17X_0300700	PIR protein	18.9807	208.486	3.0096	162.108	262.295	103.026	3.6937	3.37527	4.35218	3.73911	3.98995	2.99419	Late-Early	0.197318	3.69073	0.33331	0.745881	0.886622	-6.14556
PY17X_0211900	146.287	2024.65	19.1378	1689.3	2227.2	2041.17	4.58893	4.12393	3.68316	3.38816	3.77048	5.57828		PY17X_0301100	Plasmodium exported protein, unknown function	424.486	3314.91	98.6009	6157.44	8410	3991.5	8.14099	7.36297	9.1717	8.98209	8.99013	8.26324	Late-Early	0.901224	8.48519	2.47944	0.0328888	0.139953	-4.32472
PY17X_0212000	1085.03	12739.2	137.977	5505.49	9646.83	13414.4	50.6978	38.6494	39.5526	16.4473	24.3256	54.6052		PY17X_0301200	nucleic acid-binding protein, putative	10.0149	330.852	2.01319	341.628	422.463	250.027	2.80408	4.04023	3.87039	4.81225	4.67654	4.26917	Late-Early	0.948311	4.07878	1.77557	0.106622	0.293212	-4.70626
PY17X_0212100	106.091	1390.95	14.0803	1889.71	2458.06	1954.28	23.3694	19.8947	19.0286	26.6145	29.2211	37.5037		PY17X_0301300	octaprenyl pyrophosphate synthase, putative	2.00013	85.5878	0	52.6414	87.8752	154.956	0.731727	2.09574	1.54087	2.12563	2.41773	3.5807	Late-Early	0.599331	2.08207	0.602215	0.560627	0.770862	-5.62182
PY17X_0212200	73.6162	878.129	5.9803	520.123	830.907	843.421	99.1219	76.7734	49.4019	44.7771	60.3785	98.9368		PY17X_0301400	conserved Plasmodium protein, unknown function	18.9745	135.479	2.94494	38.7404	41.0631	46.0066	3.69324	2.75525	4.32535	1.68813	1.32939	1.83971	Late-Early	-1.55028	2.60518	-3.03943	0.0126721	0.0808517	-2.77449
PY17X_0212300	45.2729	543.803	1.94483	450.034	549.066	588.558	158.836	123.883	41.8618	100.951	103.961	179.895		PY17X_0301500	repetitive organellar protein, putative	187.328	1232.49	9.06261	827.047	1756.06	2513.23	6.96299	5.93595	5.79828	6.08656	6.7307	7.59596	Late-Early	0.525246	6.51841	1.17914	0.266019	0.504403	-6.05062
PY17X_0212400	113.988	1680.95	12.0532	1174.21	1410.27	939.181	43.7367	41.879	28.3734	28.8061	29.2027	31.3944		PY17X_0301600	conserved Plasmodium protein, unknown function	337.93	3282.85	45.1931	1149.41	2095.22	1520.3	7.81244	7.34896	8.05478	6.56117	6.98539	6.87096	Late-Early	-0.765033	7.27228	-2.95151	0.0147112	0.0889923	-3.51094
PY17X_0212500	72.0936	624.172	7.04439	531.457	698.013	572.067	10.453	5.87632	6.26632	4.92683	5.46189	7.22619		PY17X_0301700	ERCC1 nucleotide excision repair protein, putative	15.9483	188.065	3.00054	49.9147	128.144	196.072	3.44959	3.22692	4.34845	2.04964	2.9594	3.91926	Late-Early	-0.442598	3.32554	-0.614507	0.552798	0.766016	-6.00112
PY17X_0212600	64.0739	899.269	16.0983	824.451	1184.21	594.074	10.8825	9.91729	16.7745	8.95295	10.8545	8.79034		PY17X_0301800	conserved protein, unknown function	387.092	7545.51	58.2652	5743.72	9038.02	4065.49	8.00812	8.5495	8.41776	8.88176	9.09403	8.28974	Late-Early	0.342037	8.54015	1.27185	0.23261	0.468668	-6.07461
PY17X_0212700	151.09	1964.06	17.0914	1508.81	1834.44	1180.18	40.083	33.8326	27.8181	25.5926	26.2641	27.2767		PY17X_0302000	conserved Plasmodium protein, unknown function	52.0176	481.754	4.02012	313.085	420.632	427.072	5.12445	4.58165	4.71723	4.68657	4.67029	5.04037	Late-Early	0.0127544	4.80343	0.035077	0.972718	0.99061	-6.46993
PY17X_0212800	75.0857	1320.06	8.04901	525.925	739.448	409.051	12.9047	14.7313	8.48707	5.77922	6.85856	6.12473		PY17X_0302100	protein MAK16, putative	1.99924	36.5996	2.00812	65.7427	78.9629	21.0044	0.731214	0.881336	3.86748	2.44355	2.26437	0.726904	Late-Early	0.86181	1.81914	0.825518	0.428603	0.66829	-5.4846
PY17X_0212900	925.114	13156.8	145.264	12067.2	12841.8	7056.36	662.272	611.572	638.002	552.334	496.138	440.088		PY17X_0302200	WD repeat-containing protein, putative	124.072	3358.06	24.1287	1080.04	1904.79	383.06	6.37056	7.38163	7.16314	6.47139	6.84795	4.88365	Late-Early	-0.972774	6.51972	-1.9291	0.0829773	0.249382	-5.03542
PY17X_0213000	3.0026	257.35	4.023	343.994	362.575	274.039	0.656945	3.65604	5.40015	4.81212	4.28117	5.22349		PY17X_0302300	5'-3' exonuclease, putative	82.0099	968.636	5.02368	421.181	452.66	503.091	5.77622	5.58856	5.0065	5.11387	4.77603	5.27645	Late-Early	-0.597899	5.25627	-1.70341	0.119753	0.315933	-5.20334
PY17X_0213100	5.00668	217.486	2.01278	93.4698	127.816	380.06	0.69563	1.96207	1.71573	0.830336	0.958403	4.60042		PY17X_0302400	condensin-2 complex subunit H2, putative	18.0137	101.032	0	6.08766	20.9669	11.998	3.62025	2.33379	1.54087	-0.886373	0.376198	-0.0560298	Late-Early	-2.76206	1.15478	-3.323	0.00785799	0.0628704	-2.24106
PY17X_0213200	90.1114	994.907	8.05005	943.546	1043.1	1295.16	14.0207	10.0515	7.68445	9.38659	8.75889	17.5562		PY17X_0302500	Sel1 repeat-containing protein, putative	190.327	1208.27	17.1175	829.292	1506.66	1558.15	6.98584	5.90733	6.67981	6.09047	6.50977	6.90642	Late-Early	0.187961	6.51327	0.608027	0.556917	0.768731	-6.59992
PY17X_0213300	75.1259	1030.6	3.02057	679.274	1018.34	1352.3	6.06755	5.40467	1.49671	3.50771	4.43865	9.51512		PY17X_0302600	translocation protein SEC66, putative	259.578	2744.59	13.0309	1783.05	2763.64	3356.58	7.43253	7.09064	6.29906	7.1944	7.38477	8.01334	Late-Early	0.391516	7.23579	1.15218	0.276421	0.516065	-6.12117
PY17X_0213400	88.1515	761.518	7.04913	539.069	647.936	771.073	6.47868	3.63407	3.17846	2.53312	2.56994	4.93708		PY17X_0302700	conserved Plasmodium protein, unknown function	61.0521	409.629	2.01147	106.481	158.815	60.0085	5.35346	4.34794	3.8694	3.13507	3.26789	2.21941	Late-Early	-1.66782	3.69886	-2.94366	0.0149088	0.0900493	-3.04204
PY17X_0213500	775.314	12707.1	139.469	13836.2	15093.3	10303.1	400.456	426.166	441.956	456.929	420.723	463.619		PY17X_0302900	aspartate aminotransferase, putative	89.9891	893.908	9.03966	388.997	441.728	494.096	5.90939	5.47279	5.79481	4.99933	4.7408	5.25045	Late-Early	-0.654019	5.36126	-2.1339	0.0590217	0.200754	-4.63132
PY17X_0213600	64.1283	574.871	1.0073	232.247	475.138	948.075	1.62332	0.944888	0.156436	0.375887	0.649094	2.09081		PY17X_0303000	5'-3' exonuclease, putative	6.00835	239.943	2.01293	104.672	120.822	103.012	2.11201	3.57755	3.87024	3.11046	2.87486	2.99399	Late-Early	-0.285563	3.08985	-0.454868	0.659057	0.838265	-5.90333
PY17X_0213700	32.002	154.454	0	77.9486	128.817	195.944	8.951	2.80512	0	1.39398	1.94447	4.77467		PY17X_0303100	hexose transporter	1071.41	18385	115.527	11974.6	14771.9	9075.6	9.47569	9.83428	9.39919	9.94161	9.80277	9.4482	Late-Early	0.0410792	9.65029	0.172585	0.866469	0.943948	-6.91091
PY17X_0213800	12.9665	357.642	3.00323	116.098	152.115	111.037	10.4982	18.8017	14.9178	6.00994	6.64658	7.8321		PY17X_0303200	3'-5' exonuclease, putative	8.99332	126.353	0	21.2038	34.9568	27.9881	2.65664	2.65501	1.54087	0.833738	1.10015	1.13263	Late-Early	-1.51962	1.65317	-2.01999	0.0713879	0.226327	-4.10784
PY17X_0213900	34.8716	185.206	0.985066	41.7733	89.2115	120.031	85.8466	29.6049	14.8779	6.57514	11.8524	25.7432		PY17X_0303300	2-methoxy-6-polyprenyl-1,4-benzoquinol methylase, mitochondrial, putative	99.9672	822.383	3.01238	338.325	414.816	718.148	6.0603	5.35255	4.35332	4.79826	4.65022	5.78949	Late-Early	-0.517071	5.16736	-1.12727	0.286317	0.525322	-5.91755
PY17X_0214000	4.95649	27.1136	0	5.81931	10.9825	13.9455	11.262	4.00025	0	0.845413	1.34672	2.76054		PY17X_0303400	conserved Plasmodium protein, unknown function	14.0041	178.362	2.00994	3.03578	2.99748	1.00018	3.26811	3.15071	3.86853	-1.78411	-2.24153	-3.11452	Late-Early	-5.60476	0.524532	-6.52625	7.12613e-05	0.00764477	1.18553
PY17X_0214100	147.25	1845.08	17.1171	673.523	1214.16	1185.11	11.3154	9.20634	8.0699	3.30919	5.03527	7.934		PY17X_0303700	PCI domain-containing protein, putative	83.0105	1548.59	14.0664	736.326	1010.24	869.197	5.79361	6.26521	6.40544	5.91904	5.93335	6.06471	Late-Early	-0.150453	6.06356	-0.505679	0.624196	0.813807	-6.55679
PY17X_0214200	43.0251	970.041	3.0161	466.933	699.771	594.093	11.4847	16.8129	4.9393	7.96902	10.0806	13.8155		PY17X_0303800	DNA-directed RNA polymerase II 16 kDa subunit, putative	194.049	2776.09	25.7011	3274.34	4470.26	2145.89	7.01371	7.1071	7.25243	8.07107	8.07846	7.36804	Late-Early	0.737163	7.4818	2.36426	0.0400041	0.15923	-4.39852
PY17X_0214300	99.983	1212.62	7.03038	1130.89	1727.01	1061.21	39.5313	31.1312	17.0537	28.5883	36.8505	36.5539		PY17X_0303900	conserved Plasmodium protein, unknown function	159.124	1802.31	18.1014	1585.84	2222.88	2406.35	6.72826	6.48404	6.75821	7.02535	7.0707	7.53328	Late-Early	0.628365	6.93331	2.22054	0.0510184	0.184354	-4.61348
PY17X_0214400	128.06	920.459	10.0521	417.612	514.512	386.063	36.6713	17.1148	17.6601	7.6461	7.95136	9.63136		PY17X_0304000	RNA-binding protein, putative	215.261	3545.13	22.998	3391.8	4454.98	3355.27	7.16301	7.45983	7.09534	8.12191	8.07352	8.01277	Late-Early	0.73455	7.6544	2.89698	0.0161406	0.0943207	-3.51696
PY17X_0214500	57.8093	692.496	5.78765	290.339	584.67	266.431	244.159	189.911	149.969	78.4035	133.266	98.0341		PY17X_0304100	PH domain-containing protein, putative	50.8782	901.253	2.94775	1408.69	1755.95	1036.21	5.09281	5.48459	4.32653	6.85451	6.7306	6.31814	Late-Early	1.38354	5.8012	3.41813	0.00670385	0.058326	-2.35229
PY17X_0214600	129.235	766.964	8.05641	429.576	747.728	567.05	7.27741	2.80432	2.78331	1.54664	2.27234	2.78186		PY17X_0304200	26S proteasome regulatory subunit RPN1, putative	1847.45	26649	235.493	31758.3	43124.1	28424.5	10.2614	10.3698	10.4235	11.3487	11.3484	11.0952	Late-Early	0.889189	10.8078	3.77265	0.00373894	0.043325	-2.127
PY17X_0214700	22.947	1075.24	6.00872	987.755	1252.62	626.2	17.4882	53.2082	28.0947	48.1306	51.5196	41.5765		PY17X_0304300	DNA repair protein RAD2, putative	76.1204	867.866	10.0673	933.073	1710.35	1352.14	5.66938	5.43016	5.9424	6.26048	6.69265	6.7019	Late-Early	1.01521	6.11616	3.05603	0.0123207	0.0798128	-3.11399
PY17X_0214800	141.179	2004.17	26.1637	637.21	993.671	678.081	21.2286	19.5678	24.1366	6.12616	8.06358	8.88281		PY17X_0304400	cysteine desulfuration protein SufE, putative	11.9753	489.595	1.00179	444.246	592.274	407.125	3.05073	4.60492	3.12755	5.1907	5.1635	4.97144	Late-Early	0.973353	4.35147	1.84145	0.0958015	0.272632	-4.61177
PY17X_0214900	54.999	469.891	12.0546	309.317	296.8	197.037	20.322	11.2736	27.3266	7.3075	5.91846	6.34273		PY17X_0304500	pantothenate transporter	96.0496	1579.67	12.0633	4063.01	4762.91	2800.45	6.00292	6.29387	6.19202	8.38237	8.16994	7.75204	Late-Early	1.91991	7.13219	5.91171	0.000157424	0.0105821	1.25175
PY17X_0215000	68.0759	965.183	20.1218	893.195	1306.3	436.056	12.0019	11.049	21.7644	10.0683	12.4289	6.69753		PY17X_0304600	pentafunctional AROM polypeptide, putative	148.263	1337.85	13.0909	1145.12	1577.59	1953.18	6.62659	6.05425	6.30544	6.55577	6.57612	7.23232	Late-Early	0.524138	6.55842	1.72807	0.11511	0.308217	-5.34412
PY17X_0215100	101.439	1095.5	11.9468	315.695	413.578	187.098	148.841	104.372	107.545	29.6168	32.7497	23.9168		PY17X_0304700	conserved Plasmodium protein, unknown function	29.0381	488.917	8.05086	307.841	504.282	233.027	4.29423	4.60292	5.63694	4.66224	4.93167	4.16779	Late-Early	0.109566	4.71597	0.248505	0.808844	0.916931	-6.39684
PY17X_0215200	7.00741	100.082	2.01202	53.7919	77.9005	82.0107	1.30451	1.20976	2.29798	0.640266	0.782643	1.33008		PY17X_0304800	DNA-directed RNA polymerase III subunit RPC10, putative	88.7167	948.208	4.85159	648.68	698.891	629.396	5.88896	5.55782	4.96084	5.73634	5.40211	5.59932	Late-Early	-0.0667488	5.52423	-0.197337	0.847573	0.936258	-6.56496
PY17X_0215300	3.05332	61.8237	0.961737	24.9147	40.9488	19.9418	13.8849	18.255	26.8319	7.24405	10.0495	7.90049		PY17X_0304900	adenylosuccinate lyase, putative	42.01	483.029	1.0049	162.891	196.839	128.022	4.81945	4.58546	3.13054	3.74605	3.57669	3.30622	Late-Early	-0.991631	3.86073	-1.97008	0.0775485	0.237507	-4.50798
PY17X_0215400	40.08	493.874	1.0073	39.724	92.8316	36.0028	1.04304	0.834539	0.160826	0.066097	0.130378	0.081626		PY17X_0305000	merozoite surface protein 4/5	308.209	5953.42	40.0031	12843	17775.4	8021.67	7.67983	8.20763	7.88083	10.0426	10.0698	9.27012	Late-Early	1.75175	8.85847	6.12604	0.000118731	0.00950977	1.4564
PY17X_0215500	23.9708	558.437	9.45517	601.583	725.315	465.355	164.023	248.115	396.931	263.192	267.844	277.411		PY17X_0305100	conserved Plasmodium protein, unknown function	169.283	2751.56	33.2261	4859.72	5695.14	6158.6	6.81727	7.0943	7.61666	8.64067	8.4278	8.88885	Late-Early	1.62013	7.91426	5.59899	0.000240263	0.0128947	0.752191
PY17X_0215600	229.259	1807.61	11.0672	593.274	670.117	530.299	39.8771	20.4154	11.8102	6.59792	6.29045	8.03592		PY17X_0305200	iron-sulfur assembly protein, putative	0	360.568	1.99363	120.959	229.107	194.814	-1.59028	4.16413	3.85912	3.31819	3.79518	3.91	Late-Early	0.244588	2.90939	0.23064	0.82231	0.92288	-5.81238
PY17X_0215700	407.496	5941.17	50.3115	6049.74	6769.3	3922.48	64.7224	61.2715	49.0255	61.4359	58.0241	54.2761		PY17X_0305400	serine repeat antigen 4	119.148	1658.69	7.04385	807.539	1418.93	1372.17	6.31238	6.36427	5.45617	6.05214	6.42326	6.72311	Late-Early	0.0922383	6.22189	0.257514	0.802078	0.912292	-6.6389
PY17X_0215800	378.572	5565.34	61.4045	6925.18	9748.05	5035.33	41.1484	39.2783	40.9476	48.1271	57.1816	47.6815		PY17X_0305500	serine repeat antigen 3	2654.92	38180.8	537.681	76418.6	107331	64697.2	10.7844	10.8886	11.6128	12.6155	12.6639	12.2818	Late-Early	1.43467	11.8078	4.61371	0.000996433	0.0236439	-0.749876
PY17X_0215900	65.6247	913.68	3.9793	1111.73	1123.05	752.373	101.993	92.2045	37.943	110.473	94.1966	101.872		PY17X_0305600	serine repeat antigen 2	1509.17	25522.5	230.499	72741.8	103240	59984.4	9.96974	10.3075	10.3926	12.5444	12.6078	12.1727	Late-Early	2.16895	11.3324	8.51003	7.49566e-06	0.003983	4.24149
PY17X_0216000	0	0	0	0	0	0	0	0	0	0	0	0		PY17X_0305700	serine repeat antigen 1	1317.12	13096.9	233.745	27173.1	48354.2	20020.3	9.77345	9.345	10.4127	11.1238	11.5135	10.5896	Late-Early	1.35731	10.4597	4.04857	0.00239788	0.0339928	-1.6802
PY17X_0216100	0	0	0	0	0	0	0	0	0	0	0	0		PY17X_0305800	C2 domain-containing protein 5, putative	76.1237	1087.61	9.06108	733.707	1119.5	1377.14	5.66944	5.75562	5.79805	5.9139	6.08144	6.72833	Late-Early	0.482441	5.99113	1.26472	0.235053	0.471715	-5.84641
PY17X_0216200	1370.82	15280.8	149.177	7665.71	8021.14	6845.5	875.173	633.452	584.303	312.909	276.365	380.745		PY17X_0305900	KRR1 small subunit processome component, putative	132.84	1117.15	10.0294	493.315	711.988	1106.29	6.46868	5.79425	5.93723	5.34169	5.42888	6.4125	Late-Early	-0.309257	5.89721	-0.833319	0.424395	0.664511	-6.36675
PY17X_0216300	332.424	3871.8	26.164	3689.36	4980.43	2752.34	49.5265	37.4554	23.9152	35.144	40.0448	35.7244		PY17X_0306000	conserved Plasmodium protein, unknown function	34.0558	517.359	11.0782	519.783	576.125	423.042	4.52058	4.68442	6.07421	5.41702	5.12365	5.02671	Late-Early	0.489607	5.1411	1.26633	0.234497	0.471169	-5.72717
PY17X_0216400	932.137	11355.3	102.487	6336.59	8605.53	10724.9	318.16	251.663	214.614	138.285	158.518	318.917		PY17X_0306100	histidine phosphatase, putative	6.00745	106.702	0	156.491	202.658	210.982	2.11182	2.4122	1.54087	3.6884	3.61861	4.02474	Late-Early	1.37393	2.89944	2.07264	0.0653929	0.214659	-4.1288
PY17X_0216500	1190.77	19657.1	248.441	27450.2	32687	12827.8	475.149	509.303	608.203	700.328	703.9	445.934		PY17X_0306200	acyl carrier protein, putative	22.8719	464.141	4.95513	186.686	303.869	250.054	3.95642	4.52798	4.98849	3.94219	4.20184	4.26932	Late-Early	-0.253129	4.31437	-0.578432	0.575948	0.781735	-6.15794
PY17X_0216600	959.768	14961.9	110.312	20868.8	23989.9	15011.4	562.913	569.794	396.938	782.577	759.343	767.033		PY17X_0306300	ribosome-recycling factor, putative	228.977	1615.76	8.03547	1158.84	1970.77	2241.43	7.25193	6.32645	5.63434	6.57295	6.89706	7.43087	Late-Early	0.370707	6.6856	1.03767	0.324208	0.567275	-6.2057
PY17X_0216700	0	105.086	1.00546	49.6762	66.9047	53.9935	0	1.5189	1.37314	0.707018	0.803745	1.0471		PY17X_0306400	SHS2 domain-containing protein, putative	105.684	1414.92	11.0057	602.717	834.906	487.174	6.14014	6.13502	6.06515	5.63039	5.65849	5.23012	Late-Early	-0.613561	5.80989	-1.9838	0.0758062	0.234331	-4.89387
PY17X_0216800	95.7814	717.701	3.00446	454.262	662.463	605.292	72.57	35.3082	13.9658	22.0058	27.0876	39.9538		PY17X_0306500	protein P22, putative	0	24.0445	0	21.9022	22.9515	110.688	-1.59028	0.285333	1.54087	0.879432	0.503767	3.09721	Late-Early	0.989633	0.786055	0.722356	0.486858	0.716282	-5.37657
PY17X_0216900	0	8.84404	0	3.03537	0.997749	0	0	0.154426	0	0.052189	0.01448	0		PY17X_0306600	6-cysteine protein, 6-cysteine protein P230p, putative	23.0394	296.029	0	28.4963	49.9104	73.9997	3.96673	3.88003	1.54087	1.25166	1.60781	2.51951	Late-Early	-2.06673	2.4611	-2.65457	0.0243991	0.119197	-3.27143
PY17X_0217000	0	0	0	3.02504	13.1158	4.01785	0	0	0	0.127351	0.466063	0.230477		PY17X_0306800	patatin-like phospholipase 1, putative	124.114	1762.46	15.0873	2043.51	2380.81	1388.19	6.37104	6.45179	6.50317	7.39105	7.1697	6.73986	Late-Early	0.67627	6.7711	2.13415	0.0589967	0.200754	-4.70788
PY17X_0217100	0	5.87858	1.00615	1.01564	4.99207	0.999957	0	0.056106	0.907335	0.009545	0.0396	0.012805		PY17X_0306900	exosome complex component MTR3, putative	37.9348	973.717	13.0292	991.309	1322.86	834.239	4.67406	5.5961	6.29888	6.34778	6.32215	6.00553	Late-Early	0.902603	5.87408	2.52218	0.0305796	0.135327	-3.93226
PY17X_0217200	0	4.876	0	0	0	0	0	0.253582	0	0	0	0		PY17X_0307000	2C-methyl-D-erythritol 2,4-cyclodiphosphate synthase, putative	1.99555	292.93	2.00311	100.22	117.124	131.041	0.729078	3.86488	3.8646	3.04808	2.83019	3.33972	Late-Early	-0.333553	2.94609	-0.391404	0.703825	0.862273	-5.8396
PY17X_0217300	0	0	0	0	0	0	0	0	0	0	0	0		PY17X_0307100	ARMT1-like domain-containing protein, putative	275.036	3472	23.1093	1979.56	2491.03	1650.3	7.51582	7.42976	7.10215	7.34519	7.23497	6.98929	Late-Early	-0.248839	7.26953	-0.942612	0.368406	0.613279	-6.3709
PY17X_0217400	74.8367	1050.71	9.01462	318.76	525.279	289.09	55.4075	50.5119	40.9473	15.0894	20.9883	18.6468		PY17X_0307300	transporter, putative	20.027	836.574	11.0705	829.502	1248.26	836.096	3.76917	5.37721	6.07325	6.09083	6.23844	6.00873	Late-Early	1.19384	5.59294	2.83915	0.0178107	0.0999445	-3.31558
PY17X_0217500	0	0	1.0074	19.2747	32.44	39.7417	0	0	0.514579	0.102605	0.145761	0.288264		PY17X_0307400	ATP-dependent RNA helicase UAP56, putative	1042.21	15836.4	130.706	14227.3	12960.7	11299.9	9.43585	9.61901	9.57656	10.1903	9.61406	9.76444	Late-Early	0.306336	9.70003	1.21394	0.253053	0.491504	-6.1798
PY17X_0217551	68.8612	597.116	3.00554	101.307	116.051	102.031	49.0261	27.6037	13.128	4.61157	4.45897	6.32852		PY17X_0307500	Sec61-gamma subunit of protein translocation complex, putative	116.4	1788.81	12.3085	1251.38	1709.4	1083.06	6.27886	6.47319	6.2199	6.68374	6.69186	6.38191	Late-Early	0.196626	6.45491	0.688105	0.507255	0.733929	-6.46416
PY17X_0217601	0	4.90718	0	7.09091	2.99349	0	0	0.071595	0	0.101871	0.0363	0		PY17X_0307600	60S ribosomal protein L37ae, putative	2219.73	34212.9	439.882	38908.6	50106	23715	10.5262	10.7303	11.3235	11.6417	11.5649	10.8339	Late-Early	0.454128	11.1034	1.38965	0.195217	0.42479	-5.93497
PY17X_0217701	0	0	0	0	0	0	0	0	0	0	0	0		PY17X_0307700	conserved Plasmodium protein, unknown function	187.334	2158.63	18.1261	1684.71	3008.65	2730.26	6.96304	6.74424	6.76012	7.11258	7.50729	7.71543	Late-Early	0.627413	7.13378	2.12844	0.0595649	0.201913	-4.76754
PY17X_0217800	0	0	0	0	0	0	0	0	0	0	0	0		PY17X_0307800	monocarboxylate transporter, putative	51.0078	533.541	3.01434	578.951	475.634	696.929	5.09644	4.72881	4.35412	5.5724	4.84738	5.74625	Late-Early	0.468494	5.05757	1.04865	0.319369	0.562337	-5.90062
PY17X_0217900	0	0	0	0	0	0	0	0	0	0	0	0		PY17X_0307900	50S ribosomal protein L33, putative	61.9629	1279.11	6.36629	485.143	949.452	835.751	5.37465	5.98949	5.3204	5.31761	5.84387	6.00814	Late-Early	-0.0522996	5.64236	-0.128722	0.900166	0.961516	-6.55362
PY17X_0218001	0	0	0	3.09017	2.00949	0	0	0	0	0.120085	0.065913	0		PY17X_0308000	conserved Plasmodium protein, unknown function	128.198	1148.75	13.0868	448.448	540.185	602.063	6.41757	5.83449	6.30501	5.20427	5.0308	5.53531	Late-Early	-0.803533	5.72124	-2.87336	0.0168028	0.0962395	-3.49369
PY17X_0218101	0	64.9416	0	41.498	41.8741	43.9298	0	2.21728	0	1.39515	1.18828	2.01241		PY17X_0308100	protein CERLI1, putative	156.015	1813.02	8.03765	2102.23	2603.07	2331.43	6.69988	6.49258	5.63471	7.43191	7.29843	7.48765	Late-Early	0.892913	6.84086	2.97972	0.0140231	0.0863746	-3.29737
PY17X_0218201	0	59.8926	0	28.1061	58.2622	21.0176	0	2.31703	0	1.07068	1.87337	1.09094		PY17X_0308200	syntaxin, putative	17.9815	194.602	2.00637	131.903	217.974	272.068	3.61773	3.27609	3.86647	3.44265	3.72347	4.39082	Late-Early	0.360333	3.71954	0.649818	0.53066	0.750788	-5.97998
PY17X_0218301	3.97264	45.0975	0	0	33.6051	0	2.25178	1.6598	0	0	1.02798	0		PY17X_0308300	conserved Plasmodium protein, unknown function	13.9877	105.683	0	24.2252	60.9265	135.939	3.26648	2.39842	1.54087	1.02177	1.89295	3.39246	Late-Early	-0.60878	2.25216	-0.628732	0.543816	0.760763	-5.72403
PY17X_0218401	0	36.4885	0	0	27.8137	22.8557	0	1.27751	0	0	0.809362	1.07365		PY17X_0308400	conserved Plasmodium protein, unknown function	394.403	5451.14	31.0783	1521.22	1816.21	1298.36	8.03508	8.08048	7.52173	6.96535	6.77927	6.64337	Late-Early	-1.22269	7.33755	-4.84579	0.00070387	0.0207538	-0.401815
PY17X_0218501	27.9469	82.652	0	37.5854	47.882	73.9541	15.1716	2.91345	0	1.30458	1.40283	3.49766		PY17X_0308500	conserved Plasmodium protein, unknown function	9.0127	228.167	3.01947	74.1875	90.8655	98.0109	2.65958	3.50511	4.35623	2.61666	2.46573	2.92256	Late-Early	-0.724404	3.08764	-1.22863	0.247735	0.486009	-5.35132
PY17X_0218601	56.5283	1281.87	15.0011	887.7	843.727	689.727	30.9194	45.5266	50.3398	31.0445	24.9058	32.8669		PY17X_0308600	ras-related protein Rab-5A, putative	44.8746	1560.41	12.0095	1660.48	1872.85	1485.51	4.91353	6.27617	6.18582	7.09168	6.82356	6.83758	Late-Early	1.07634	6.35472	2.92871	0.0152926	0.0913706	-3.27526
PY17X_0218701	0	0	0	0	0	0	0	0	0	0	0	0		PY17X_0308700	ubiquinol-cytochrome-c reductase complex assembly factor 1, putative	70.9057	1304.05	13.0361	1526.29	1823.85	1226.32	5.56769	6.01733	6.29961	6.97015	6.78533	6.56106	Late-Early	0.894415	6.36686	2.83212	0.0180252	0.100357	-3.49792
PY17X_0218801	49.9036	513.414	0	479.083	477.985	331.061	27.3198	18.2503	0	16.7691	14.1219	15.7896		PY17X_0308800	apicoplast beta-ketoacyl-acyl carrier protein synthase III precursor, putative	5.99326	24.7181	0	23.1948	30.9644	19.9902	2.10867	0.32439	1.54087	0.960362	0.927805	0.657204	Late-Early	-0.10037	1.08655	-0.123122	0.904484	0.964074	-5.72332
PY17X_0218901	0	73.4888	1.00152	48.5286	34.013	44.4236	0	3.12565	4.02482	2.03243	1.20238	2.5351		PY17X_0308900	GAF domain-related protein, putative	9.01358	304.381	7.04637	274.496	376.422	588.062	2.65971	3.92011	5.45666	4.49713	4.51028	5.5014	Late-Early	1.00693	4.42421	1.4629	0.174634	0.396266	-5.25567
PY17X_0219001	0	0	0	0	0	0	0	0	0	0	0	0		PY17X_0309000	UDP-N-acetylglucosamine transferase subunit ALG14, putative	0	45.2173	0	32.7708	35.9225	75.7632	-1.59028	1.18267	1.54087	1.45005	1.13892	2.55326	Late-Early	0.582706	1.04591	0.507965	0.62265	0.812641	-5.51977
PY17X_0219101	0	71.5913	0	30.0624	40.9165	9.97999	0	3.04954	0	1.26094	1.44861	0.570382		PY17X_0309100	tyrosine kinase-like protein, putative	48.0459	953.308	11.0646	388.566	478.482	473.064	5.011	5.56556	6.07251	4.99773	4.85598	5.18776	Late-Early	-0.426395	5.28176	-1.19683	0.259361	0.496885	-5.85858
PY17X_0219201	0	92.1644	1.00152	12.2641	11.5307	9.99792	0	3.91997	4.02482	0.513632	0.407618	0.570546		PY17X_0309200	asparagine--tRNA ligase, putative	1060.67	12505.2	134.728	8466.26	10766.2	6616.02	9.46116	9.2783	9.62012	9.44146	9.34644	8.9922	Late-Early	-0.152489	9.35661	-0.622344	0.547839	0.763177	-6.73224
PY17X_0219301	173.688	940.614	5.01387	687.82	758.126	569.982	103.269	36.3136	18.2894	26.1475	24.3263	29.5243		PY17X_0309300	pseudouridine synthase, putative	64.9822	481.317	5.021	182.795	239.873	362.095	5.44275	4.58034	5.0058	3.91189	3.86129	4.80256	Late-Early	-0.724462	4.60077	-1.84565	0.0951472	0.271695	-4.95067
PY17X_0219401	0	64.21	0	34.9776	20.8191	45.2569	0	2.66771	0	1.43095	0.718913	2.5228		PY17X_0309400	GDP-fructose:GMP antiporter, putative	38.9563	492.731	1.00306	252.104	354.977	316.08	4.71191	4.61412	3.12877	4.37459	4.42577	4.60677	Late-Early	-0.125342	4.31032	-0.264467	0.796867	0.909271	-6.22686
PY17X_0219501	9.97877	74.3507	0	40.9389	44.8462	41.9722	5.72861	2.77149	0	1.50267	1.38942	2.09919		PY17X_0309500	conserved Plasmodium protein, unknown function	55.0724	455.595	4.02545	219.512	274.956	268.031	5.20602	4.50119	4.71893	4.1753	4.05783	4.36929	Late-Early	-0.555024	4.50476	-1.53689	0.155773	0.369625	-5.32317
PY17X_0219601	4.99447	134.1	2.00615	69.065	52.9949	52.0131	2.77866	4.84428	6.84753	2.45673	1.59116	2.52102		PY17X_0309600	ribosomal protein L12, mitochondrial, putative	170.679	2105.29	13.0264	1255.2	1415.09	1563.46	6.82908	6.70815	6.29857	6.68814	6.41935	6.91134	Late-Early	-0.0480343	6.64244	-0.165807	0.87166	0.946208	-6.75292
PY17X_0219701	54.9488	296.694	4.01327	200.832	224.962	235.056	28.8405	10.1113	12.9231	6.73956	6.37217	10.7481		PY17X_0309700	eukaryotic peptide chain release factor subunit 1, putative	585.997	8497.06	99.4459	5684.27	6950.64	5337	8.6057	8.72084	9.18395	8.86675	8.71519	8.68229	Late-Early	0.0027859	8.79579	0.0114656	0.991081	0.996882	-6.93388
PY17X_0219801	8.523	0	2.01389	0	0	0	4.54884	0	6.5943	0	0	0		PY17X_0309800	nucleoporin NUP390, putative	141.269	2738.17	23.165	2661.36	3272.11	4132.42	6.55713	7.08726	7.10555	7.77208	7.62838	8.31329	Late-Early	1.00113	7.41062	3.01732	0.0131563	0.0830898	-3.29339
PY17X_0219901	0	0	0	0	0	0	0	0	0	0	0	0		PY17X_0309900	nucleoporin NUP434, putative	270.524	3780.25	30.2163	3134.35	4386.9	4882.4	7.492	7.55246	7.48181	8.00804	8.05131	8.55387	Late-Early	0.694875	7.85658	2.52004	0.0306913	0.13534	-4.1881
PY17X_0220001	0	0	0	0	0	0	0	0	0	0	0	0		PY17X_0310000	secreted protein with altered thrombospondin repeat domain, putative	116.739	1159.72	5.00779	3096.04	3463.95	2098.66	6.28304	5.84819	5.00234	7.99031	7.71057	7.33594	Late-Early	1.75725	6.69506	4.5487	0.00109986	0.0244499	-0.671654
PY17X_0220101	0	0	0	0	0	0	0	0	0	0	0	0		PY17X_0310100	SRR1-like protein	40.9743	541.845	4.01488	136.313	269.914	352.078	4.78387	4.75107	4.71556	3.48992	4.03118	4.76214	Late-Early	-0.717835	4.42229	-1.38153	0.197621	0.428073	-5.48223
PY17X_0220201	0	82.2249	0	39.3245	24.9499	49.9194	0	2.8419	0	1.33834	0.716723	2.31492		PY17X_0310200	multidrug efflux pump, putative	35.0305	314.312	3.01727	179.705	265.688	443.062	4.56071	3.96635	4.35533	3.88736	4.00846	5.09334	Late-Early	0.0730555	4.31192	0.140227	0.891304	0.956066	-6.36305
PY17X_0220301	0	218.378	0	128.084	131.728	78.8672	0	8.44828	0	4.87924	4.23559	4.0937		PY17X_0310300	arginyl-tRNA--protein transferase, putative	40.0069	561.09	7.03365	455.719	664.481	304.054	4.74982	4.80138	5.45422	5.22745	5.32933	4.5509	Late-Early	0.296445	5.01885	0.681062	0.511512	0.736995	-6.23356
PY17X_0220401	0	81.2941	1.00216	27.0433	21.5307	26.7378	0	3.08414	3.59237	1.01026	0.678907	1.36101		PY17X_0310400	conserved protein, unknown function	20.8869	296.467	0.996028	54.3264	112.28	72.0378	3.82838	3.88216	3.12201	2.17066	2.76952	2.48101	Late-Early	-1.28586	3.04229	-2.25525	0.0481153	0.177599	-3.95685
PY17X_0220501	0	36.7722	0	9.02181	11.9756	10.9786	0	1.52777	0	0.369087	0.413535	0.611989		PY17X_0310500	protein SIS1, putative	410.722	7825.56	88.3212	9549.1	8571.62	5645.27	8.09349	8.60207	9.01371	9.61509	9.01759	8.7633	Late-Early	0.621335	8.85088	1.9908	0.0749328	0.232707	-5.09701
PY17X_0220601	0	0.990753	0	3.01206	9.97392	0	0	0.035728	0	0.106956	0.298942	0		PY17X_0310600	mitochondrial respiratory chain complex II subunit, putative	26.8984	217.807	0.985646	76.8874	128.301	296.041	4.18574	3.43822	3.11196	2.66789	2.96115	4.51243	Late-Early	-0.424799	3.47957	-0.576735	0.57705	0.782007	-6.02091
PY17X_0220701	0	17.9155	1.00167	1.68059	14.9917	6.99716	0	0.743237	3.92635	0.068653	0.516923	0.389477		PY17X_0310700	conserved protein, unknown function	24.1133	524.518	2.82743	312.938	346.272	310.888	4.03109	4.70423	4.27528	4.6859	4.39	4.58291	Late-Early	0.0137337	4.4449	0.0302003	0.97651	0.992117	-6.29444
PY17X_0220801	0	4.95108	0.996282	0	0.994125	0	0	0.20855	3.96516	0	0.034804	0		PY17X_0310800	protein kinase 7	84.9468	1099.54	13.0484	685.504	1000.78	741.164	5.82668	5.77134	6.30092	5.81594	5.91979	5.83497	Late-Early	0.0414864	5.91161	0.142563	0.889507	0.955609	-6.6753
PY17X_0220901	11.9661	87.6465	0	41.1199	31.9766	53.9577	8.00185	3.80565	0	1.7581	1.154	3.14347		PY17X_0310900	tetratricopeptide repeat protein, putative	113.022	1212.73	8.03873	675.096	822.397	824.146	6.23656	5.91264	5.63489	5.79388	5.63672	5.98798	Late-Early	-0.208746	5.86711	-0.700195	0.499996	0.728077	-6.42146
PY17X_0221001	0	0	0	0	0	0	0	0	0	0	0	0		PY17X_0311000	conserved Plasmodium protein, unknown function	12.0201	135.825	0	103.794	198.645	160.998	3.05589	2.75891	1.54087	3.09837	3.58983	3.63572	Late-Early	0.710095	2.9466	1.05866	0.315007	0.557811	-5.42153
PY17X_0221101	1.99655	41.8782	0	16.1067	34.5027	17.9893	1.03621	1.41128	0	0.534478	0.9664	0.813396		PY17X_0311100	conserved protein, unknown function	59.6486	1601.12	14.9128	966.383	1208.69	722.324	5.32018	6.31332	6.48693	6.31106	6.19198	5.79785	Late-Early	0.112545	6.07022	0.340482	0.740638	0.883807	-6.5823
PY17X_0221201	17.9813	226.391	2.00633	110.745	98.9889	125.031	9.79398	8.0067	6.70449	3.85671	2.90977	5.93301		PY17X_0311200	conserved protein, unknown function	16.0146	482.423	3.01743	67.9597	167.8	24.0033	3.45539	4.58365	4.35539	2.49105	3.34705	0.915252	Late-Early	-1.57206	3.1913	-2.03422	0.0697181	0.223268	-4.28947
PY17X_0221301	0	9.9028	0	2.0111	6.98601	18.9701	0	0.334049	0	0.066801	0.195866	0.858585		PY17X_0311300	RTR1 domain-containing protein, putative	6.00729	399.973	7.04358	248.37	353.516	224.027	2.11178	4.31357	5.45612	4.35311	4.41983	4.11109	Late-Early	0.535338	4.12758	0.929201	0.374978	0.61858	-5.74058
PY17X_0221401	0	0	0	0	0	0	0	0	0	0	0	0		PY17X_0311400	T-complex protein 1 subunit theta, putative	662.347	8560.96	40.2114	2010.9	2798.9	2891.9	8.78225	8.73164	7.88823	7.36784	7.40306	7.7984	Late-Early	-1.09774	7.99524	-3.92927	0.00290223	0.038033	-1.89201
PY17X_0221501	2.49617	152.543	0.501251	19.068	44.1451	31.2985	1.57046	6.23161	1.93477	0.767029	1.49888	1.71551		PY17X_0311500	protein transport protein SEC31, putative	260.409	2862.55	49.329	3351.15	5453.2	1858.19	7.43713	7.15134	8.17978	8.10452	8.36518	7.16042	Late-Early	0.494946	7.73306	1.25772	0.237469	0.474242	-6.06526
PY17X_0221601	0	15.1155	0	11.0856	11.0313	46.9203	0	0.551839	0	0.398518	0.33473	2.29833		PY17X_0311600	ribosomal protein L13, mitochondrial, putative	58.8026	1650.46	8.00016	1201.87	1700.14	952.358	5.29975	6.3571	5.62836	6.62553	6.68402	6.19646	Late-Early	0.549621	6.13187	1.67703	0.124908	0.323333	-5.23655
PY17X_0221701	0	177.508	1.00269	173.134	125.9	113.956	0	6.05328	3.23077	5.8137	3.56842	5.21398		PY17X_0311700	protein LTV1, putative	219.139	2885.2	35.1902	1544.46	2415.66	2049.31	7.18871	7.16271	7.69833	6.98721	7.19066	7.30162	Late-Early	-0.0523081	7.25487	-0.201604	0.844325	0.935004	-6.82759
PY17X_0221801	0	30.6648	0	21.2348	34.93	5.99043	0	1.04698	0	0.713909	0.991227	0.27442		PY17X_0311800	conserved Plasmodium protein, unknown function	0	60.5208	0	28.1232	49.8991	87.8446	-1.59028	1.59923	1.54087	1.23298	1.60748	2.76541	Late-Early	0.480233	1.19262	0.407861	0.692092	0.855968	-5.57617
PY17X_0221901	0	49.6862	2.00423	51.2605	39.9733	50.9773	0	1.90212	7.24965	1.93234	1.27189	2.61843		PY17X_0311900	serine/threonine protein kinase STK2, putative	94.1575	881.98	7.04796	513.605	726.816	468.045	5.97437	5.45342	5.45696	5.39978	5.45859	5.17239	Late-Early	-0.26299	5.48592	-0.796055	0.444747	0.683793	-6.29104
PY17X_0222001	0	65.5022	0	28.1044	23.9515	47.9136	0	2.52247	0	1.06572	0.766621	2.47566		PY17X_0312000	conserved Plasmodium protein, unknown function	72.9098	743.566	7.0203	1628.01	2187.53	872.227	5.60762	5.20729	5.45166	7.0632	7.04757	6.06973	Late-Early	1.44916	6.07451	3.02524	0.0129806	0.0821885	-3.1092
PY17X_0222101	0	14.9076	0	23.0567	21.9553	18.963	0	0.619364	0	0.943262	0.758148	1.05707		PY17X_0312100	conserved Plasmodium protein, unknown function	384.576	3977.71	24.1587	1681.37	2287.26	4323.71	7.99872	7.62591	7.1649	7.10971	7.11188	8.37857	Late-Early	-0.124118	7.56495	-0.320284	0.755438	0.889109	-6.82445
PY17X_0222201	0	0	0	0	0	0	0	0	0	0	0	0		PY17X_0312200	rhoptry neck protein 6, putative	304.293	2958.5	41.2411	3432.74	4998.87	3364.46	7.66141	7.1989	7.92427	8.13922	8.23969	8.01672	Late-Early	0.709596	7.86337	2.78854	0.0194151	0.104027	-3.76076
PY17X_0222301	0	54.5788	0	7.01722	14.9597	0	0	2.17269	0	0.275066	0.494965	0		PY17X_0312300	acyl-CoA synthetase, putative	1383.42	14143.1	124.013	17258.7	25202	18169.9	9.84427	9.45587	9.50102	10.4689	10.5734	10.4496	Late-Early	1.22231	10.0489	3.9264	0.00291564	0.038033	-1.88905
PY17X_0222401	0	0	0	0	0	0	0	0	0	0	0	0		PY17X_0312400	RING zinc finger protein, putative	189.754	4518.21	45.5311	5557.16	6662.08	3821.01	6.9815	7.8097	8.06541	8.83412	8.65402	8.20027	Late-Early	0.984283	8.09084	3.32083	0.00788653	0.0628704	-2.82331
PY17X_0222501	90.3596	908.647	7.52532	728.364	720.483	520.196	52.5222	34.2941	26.836	27.0689	22.6009	26.3422		PY17X_0312500	conserved Plasmodium protein, unknown function	14.9655	290.059	4.00581	46.0873	91.0547	31.0099	3.3607	3.85069	4.71266	1.93573	2.46872	1.27808	Late-Early	-1.71796	2.93443	-2.88402	0.0165007	0.0955525	-3.00497
PY17X_0222601	381.548	7062.35	90.9486	17625	23288.4	7619.7	238.892	287.116	349.359	705.563	786.91	415.63		PY17X_0312600	WD repeat-containing protein, putative	171.195	3205.77	42.2573	2872.52	4006.49	3405.43	6.83343	7.31468	7.95897	7.88222	7.92046	8.03418	Late-Early	0.739631	7.65732	2.60512	0.0265466	0.124092	-4.03086
PY17X_0222701	18.6131	127.193	1.27932	27.9481	71.143	58.5401	13.549	6.0118	5.71334	1.30075	2.79481	3.71242		PY17X_0312700	conserved Plasmodium protein, unknown function	191.086	2104.15	17.0881	805.483	1455.06	1374.22	6.99157	6.70736	6.6774	6.04847	6.45951	6.72527	Late-Early	-0.385928	6.6016	-1.27159	0.2327	0.468668	-5.98054
PY17X_0222801	0	4.09801	0	0	3.80332	0	0	1.12557	0	0	0.868243	0		PY17X_0312800	Golgi to ER traffic protein 2, putative	145.916	2536.18	22.0833	1598.45	2259.21	2330.51	6.60365	6.97673	7.03806	7.03677	7.09408	7.48708	Late-Early	0.352956	7.03939	1.19342	0.260634	0.497601	-6.06234
PY17X_0222901	120.866	1508.86	16.0492	815.444	1299.1	596.15	67.2435	54.5067	54.7802	29.0064	39.005	28.8947		PY17X_0312900	DNA-directed RNA polymerase II subunit RPB2, putative	456.7	5831.65	87.0018	4895.49	7215.38	4787.5	8.24641	8.17781	8.99211	8.65125	8.76912	8.52555	Late-Early	0.337034	8.56037	1.29701	0.224162	0.460617	-6.0772
PY17X_0223001	3.99481	145.487	2.00563	64.5821	89.2409	113.487	2.35363	5.56572	7.24965	2.43281	2.83752	5.82512		PY17X_0313000	origin recognition complex subunit 5, putative	64.071	951.485	6.03648	807.103	1218.94	971.124	5.42254	5.5628	5.24939	6.05136	6.20416	6.2246	Late-Early	0.655377	5.78581	1.99144	0.074853	0.232707	-4.77046
PY17X_0223101	35.5618	164.359	1.00306	14.8303	34.6051	44.5933	19.8698	5.96293	3.43843	0.529802	1.04348	2.17069		PY17X_0313100	palmitoyltransferase DHHC11, putative	0	149.489	4.00521	386.733	562.739	410.788	-1.59028	2.89672	4.71247	4.99092	5.08976	4.98435	Late-Early	2.62414	3.51399	2.95304	0.014673	0.0889923	-2.82172
PY17X_0223201	1.31867	9.51572	0	0	0	0	0.90298	0.423097	0	0	0	0		PY17X_0313200	SNF2-like chromatin remodeling ATPase, putative	38.0619	764.883	4.02715	41.7016	154.752	61.0061	4.67883	5.24804	4.71948	1.79309	3.23063	2.243	Late-Early	-2.4797	3.65218	-4.57856	0.00105101	0.024359	-0.47733
PY17X_0223301	0	3.96691	0	1.00227	0	0	0	0.155774	0	0.038755	0	0		PY17X_0313300	conserved Plasmodium protein, unknown function	183.261	1780.54	15.0976	829.52	1371.07	1655.18	6.93141	6.46651	6.50413	6.09086	6.37377	6.99356	Late-Early	-0.134674	6.56004	-0.409402	0.690998	0.855535	-6.69669
PY17X_0223401	0	93.8935	2.00495	123.956	144.701	52.5378	0	3.35099	6.76098	4.35617	4.29226	2.51577		PY17X_0313400	Alba domain-containing protein, putative	12.9621	195.742	1.00061	38.9815	90.0863	154.055	3.16055	3.28449	3.12642	1.69697	2.45338	3.57232	Late-Early	-0.802205	2.88235	-0.991604	0.345105	0.586914	-5.55716
PY17X_0300031	0	0	0	0	0	0	0	0	0	0	0	0		PY17X_0313500	conserved Plasmodium protein, unknown function	19.0279	332.839	5.03285	215.621	290.561	362.039	3.69719	4.04885	5.0089	4.14956	4.13733	4.80234	Late-Early	0.285153	4.30736	0.576198	0.577398	0.782054	-6.15486
PY17X_0300061	0	0	0	2.03113	5.2057	0	0	0	0	0.035598	0.07701	0		PY17X_0313600	vacuolar protein sorting-associated protein 45, putative	93.0873	1507.15	9.05263	606.656	906.9	956.249	5.95796	6.22609	5.79677	5.63979	5.77775	6.20234	Late-Early	-0.257502	5.93345	-0.755691	0.467507	0.700206	-6.367
PY17X_0300081	0	14.1338	0	34.4841	63.096	55.2784	0	0.07618	0	0.18302	0.282658	0.399759		PY17X_0313700	WD repeat-containing protein, putative	0	45.9512	0	8.13501	45.9123	31.9936	-1.59028	1.20565	1.54087	-0.495939	1.48859	1.32243	Late-Early	0.142894	0.578554	0.11556	0.910321	0.967139	-5.56922
PY17X_0300100	0	3.93213	0	0	2.97052	0	0	0.138109	0	0	0.086717	0		PY17X_0313800	sugar transporter, putative	156.124	1153.62	22.1244	4101.7	4383.97	2887.42	6.70088	5.84058	7.04068	8.39604	8.05034	7.79616	Late-Early	1.87953	7.30412	5.75137	0.000195201	0.0114422	0.984278
PY17X_0300200	0	0	0	1.01212	2.01013	0	0	0	0	0.034773	0.058293	0		PY17X_0313900	autophagy-related protein 11, putative	249.395	1362.76	13.0875	1397.99	2763.71	2332.24	7.3749	6.08085	6.30508	6.84352	7.38481	7.48815	Late-Early	0.711034	6.91289	2.16417	0.0560969	0.19419	-4.71512
PY17X_0300300	0	12.9041	0	2.00697	5.98786	13.9746	0	0.501514	0	0.076806	0.193422	0.728712		PY17X_0314000	TMEM121 domain-containing protein, putative	5.00468	152.907	0	189.839	284.54	288.96	1.87038	2.92923	1.54087	3.96629	4.10718	4.47757	Late-Early	1.42092	3.14859	2.01322	0.0721962	0.227981	-4.22273
PY17X_0300400	73.8561	501.064	2.00388	172.578	304.122	342.103	51.7311	22.7885	8.61115	7.72866	11.496	20.8756		PY17X_0314100	conserved Plasmodium protein, unknown function	0	46.2282	0	21.242	41.9184	46.9602	-1.59028	1.21422	1.54087	0.836273	1.35877	1.86899	Late-Early	0.470922	0.871476	0.442556	0.667639	0.843806	-5.52237
PY17X_0300500	0	9.91804	1.00265	13.0844	12.9898	7.99689	0	0.340977	3.257	0.442946	0.371175	0.368877		PY17X_0314200	conserved Plasmodium membrane protein, unknown function	12.0111	58.8144	0	35.5293	67.8903	29.9958	3.05485	1.55831	1.54087	1.56496	2.04788	1.23088	Late-Early	-0.226235	1.83296	-0.285122	0.781451	0.900548	-5.7996
PY17X_0300600	0	37.8114	0	15.0208	7.98367	27.9418	0	1.6697	0	0.653141	0.293019	1.65551		PY17X_0314300	ATP synthase subunit alpha, mitochondrial, putative	580.314	9676.7	68.3609	7514.67	10741	7356.37	8.59165	8.90838	8.64649	9.26945	9.34306	9.14522	Late-Early	0.460717	8.98404	2.03555	0.0695646	0.223193	-5.03101
PY17X_0300700	18.9807	208.486	3.0096	162.108	262.295	103.026	10.2523	7.31212	9.97341	5.59845	7.646	4.84811		PY17X_0314400	conserved Plasmodium protein, unknown function	9.01423	253.386	2.01345	53.8974	55.9119	109.011	2.65981	3.65604	3.87054	2.15933	1.77008	3.07528	Late-Early	-1.25866	2.86518	-1.71829	0.116931	0.311792	-4.70702
PY17X_0300800	0	6.92767	0	1.00504	1.9949	0	0	0.232888	0	0.033269	0.055739	0		PY17X_0314500	AP-2 complex subunit sigma, putative	14.9179	175.469	1.98293	155.901	176.499	225.047	3.35626	3.12718	3.85292	3.68297	3.41975	4.11763	Late-Early	0.403501	3.59278	0.773648	0.45729	0.694336	-5.85997
PY17X_0300900	0	1.99007	0	1.00139	4.98979	2.99377	0	0.087879	0	0.043543	0.183137	0.177376		PY17X_0314600	conserved protein, unknown function	152.096	3758.12	30.8023	3033.76	3751.2	2229	6.66329	7.54399	7.50907	7.96099	7.82549	7.42285	Late-Early	0.476256	7.48761	1.6744	0.125432	0.324351	-5.45481
PY17X_0301000	0	4.93257	0	2.01611	1.9952	0	0	0.130035	0	0.052336	0.043717	0		PY17X_0314700	calcium-dependent protein kinase 1, putative	440.198	5472.16	47.2437	7985.58	10979.8	5320.87	8.19337	8.08603	8.11811	9.35713	9.37478	8.67793	Late-Early	0.977242	8.63456	3.43877	0.0064774	0.0575345	-2.67293
PY17X_0301100	424.486	3314.91	98.6009	6157.44	8410	3991.5	72.6664	36.8466	103.556	67.3945	77.6962	59.5283		PY17X_0314800	conserved Plasmodium protein, unknown function	82.1278	907.019	11.0736	771.005	1144.22	1416.15	5.77828	5.49379	6.07364	5.98539	6.11294	6.76861	Late-Early	0.650788	6.03544	1.85881	0.0931229	0.267299	-5.07919
PY17X_0301200	10.0149	330.852	2.01319	341.628	422.463	250.027	1.13413	2.43282	1.39871	2.47358	2.58191	2.46674		PY17X_0314900	E2F-associated phosphoprotein, putative	53.8443	421.516	2.00131	422.914	390.364	451.159	5.17378	4.38916	3.86356	5.11979	4.56268	5.11943	Late-Early	0.269434	4.70473	0.638942	0.537422	0.757197	-6.19119
PY17X_0301300	2.00013	85.5878	0	52.6414	87.8752	154.956	0.558237	1.55106	0	0.93938	1.32361	3.76777		PY17X_0315000	40S ribosomal protein S26, putative	1387.51	19780	227.313	13194.4	16373.8	7589.16	9.84852	9.93979	10.3726	10.0816	9.95131	9.19016	Late-Early	-0.324133	9.89732	-1.06747	0.311204	0.552697	-6.3417
PY17X_0301400	18.9745	135.479	2.94494	38.7404	41.0631	46.0066	52.0918	24.1506	49.6021	6.80013	6.08394	11.0037		PY17X_0315100	thioesterase/thiol ester dehydrase-isomerase, putative	41.014	1029.49	3.01511	349.232	484.764	684.116	4.78525	5.67642	4.35444	4.84397	4.87478	5.7195	Late-Early	-0.327589	5.04239	-0.592213	0.567042	0.77519	-6.23134
PY17X_0301500	187.328	1232.49	9.06261	827.047	1756.06	2513.23	12.7632	5.45255	3.78823	3.60283	6.45704	14.918		PY17X_0315200	replication factor C subunit 2, putative	6.99418	260.828	2.00688	226.48	280.954	499.116	2.31549	3.69772	3.86677	4.22028	4.08891	5.26502	Late-Early	0.82796	3.90903	1.04758	0.319839	0.562443	-5.5734
PY17X_0301600	337.93	3282.85	45.1931	1149.41	2095.22	1520.3	135.677	85.5829	111.321	29.506	45.3987	53.1774		PY17X_0315300	conserved protein, unknown function	34.9733	661.312	3.0106	289.26	370.911	112.026	4.55838	5.03828	4.35259	4.57258	4.48903	3.11446	Late-Early	-0.598928	4.35422	-0.986774	0.347353	0.589531	-5.81045
PY17X_0301700	15.9483	188.065	3.00054	49.9147	128.144	196.072	14.7523	11.2956	17.0282	2.95209	6.39704	15.8008		PY17X_0315400	SUZ domain-containing protein, putative	302.345	3132.87	28.1715	546.508	810.657	1171.15	7.65216	7.2815	7.38242	5.48928	5.61599	6.49467	Late-Early	-1.51165	6.65267	-4.69694	0.000878881	0.0223442	-0.620306
PY17X_0301800	387.092	7545.51	58.2652	5743.72	9038.02	4065.49	2056.95	2603.48	1899.52	1951.45	2591.89	1882.09		PY17X_0315500	rRNA methyltransferase, putative	130.933	878.061	3.01163	485.266	539.787	483.104	6.44791	5.447	4.35302	5.31798	5.02974	5.21803	Late-Early	-0.533997	5.30228	-1.42309	0.185576	0.411905	-5.59158
PY17X_0301900	0	0	0	0	0	0	0	0	0	0	0	0		PY17X_0315600	ATP-dependent RNA helicase DDX47, putative	42.018	507.11	3.01546	313.885	577.784	361.045	4.81972	4.65558	4.35459	4.69025	5.12779	4.79838	Late-Early	0.235031	4.74105	0.562679	0.586221	0.788219	-6.22311
PY17X_0302000	52.0176	481.754	4.02012	313.085	420.632	427.072	16.0652	9.6609	7.61728	6.18234	7.01088	11.4909		PY17X_0315700	small nuclear ribonucleoprotein Sm D2, putative	173.285	4247.38	46.3516	4729.16	5483.84	2606.9	6.85088	7.72053	8.0909	8.60138	8.37326	7.64874	Late-Early	0.714331	7.88095	2.11467	0.0609555	0.205173	-4.82231
PY17X_0302100	1.99924	36.5996	2.00812	65.7427	78.9629	21.0044	0.861289	1.0238	5.30757	1.81086	1.83586	0.788334		PY17X_0315800	patatin-like phospholipase 4, putative	14.0241	464.333	4.02767	184.173	357.408	548.052	3.2701	4.52857	4.71964	3.92269	4.4356	5.39983	Late-Early	0.216209	4.37941	0.28871	0.778783	0.898965	-6.22751
PY17X_0302200	124.072	3358.06	24.1287	1080.04	1904.79	383.06	33.1867	58.3223	39.5956	18.4706	27.4961	8.92635		PY17X_0315900	pre-mRNA-processing protein 45, putative	139.036	1318.78	5.0246	350.235	561.536	600.104	6.53421	6.03353	5.00674	4.8481	5.08668	5.53062	Late-Early	-0.998637	5.50665	-2.71944	0.021843	0.111406	-3.6782
PY17X_0302300	82.0099	968.636	5.02368	421.181	452.66	503.091	28.3648	21.7535	10.66	9.31399	8.44926	15.1592		PY17X_0316000	ribonuclease P	18.8961	754.056	3.98301	598.255	758.114	559.308	3.68741	5.22749	4.70534	5.61968	5.51938	5.42913	Late-Early	0.7405	5.03141	1.64477	0.131482	0.334444	-5.0497
PY17X_0302400	18.0137	101.032	0	6.08766	20.9669	11.998	3.34965	1.21986	0	0.072377	0.210409	0.194367		PY17X_0316300	40S ribosomal protein S30, putative	1184.47	18198.6	199.057	11273.8	14380.5	7306.26	9.62036	9.81959	10.1815	9.85461	9.76403	9.13536	Late-Early	-0.302928	9.72925	-1.07385	0.308473	0.549325	-6.33798
PY17X_0302500	190.327	1208.27	17.1175	829.292	1506.66	1558.15	14.0198	5.77912	7.73582	3.90574	5.9895	9.99926		PY17X_0316400	conserved Plasmodium protein, unknown function	8.96697	114.702	0.985066	61.2028	79.1877	133.034	2.65262	2.51602	3.1114	2.34113	2.26844	3.36141	Late-Early	-0.0954077	2.7085	-0.140438	0.891142	0.956066	-5.99481
PY17X_0302600	259.578	2744.59	13.0309	1783.05	2763.64	3356.58	167.368	114.905	51.547	73.5058	96.1658	188.547		PY17X_0316500	ribosome associated membrane protein RAMP4, putative	152.901	3637.25	33.8547	4276.8	5652.47	2730.2	6.67089	7.49684	7.64331	8.45635	8.41695	7.7154	Late-Early	0.942214	7.73329	3.05098	0.0124266	0.0800022	-3.24652
PY17X_0302700	61.0521	409.629	2.01147	106.481	158.815	60.0085	13.4942	5.87884	2.72761	1.50477	1.8944	1.15552		PY17X_0316600	pseudouridine synthase, putative	260.745	3180.8	39.1268	1434.21	1648.76	971.236	7.43898	7.3034	7.84928	6.88041	6.63976	6.22477	Late-Early	-0.829225	7.0561	-2.8468	0.0175801	0.0989849	-3.65805
PY17X_0302800	0	11.686	0	2.8638	5.94897	4.95241	0	2.74549	0	0.662514	1.16165	1.5611		PY17X_0316700	replication factor C subunit 1, putative	231.281	4025.27	22.1369	2592.69	3709.79	2521.32	7.26634	7.64305	7.04148	7.73437	7.80947	7.60059	Late-Early	0.237708	7.51588	0.937394	0.370953	0.615332	-6.35255
PY17X_0302900	89.9891	893.908	9.03966	388.997	441.728	494.096	34.8372	22.47	21.4699	9.62838	9.22874	16.6641		PY17X_0316800	Plasmodium exported protein, unknown function	437.025	5281.52	32.0498	6749.65	7796.31	7136.09	8.18294	8.03488	7.56545	9.11457	8.88083	9.10136	Late-Early	1.0068	8.48	3.96573	0.0027372	0.0369887	-1.78733
PY17X_0303000	6.00835	239.943	2.01293	104.672	120.822	103.012	0.777392	2.0158	1.59786	0.865901	0.843658	1.16115		PY17X_0316900	Plasmodium exported protein, unknown function	2053.33	13223.9	380.588	11428.5	20746.2	12577.8	10.4138	9.35892	11.1149	9.87428	10.2928	9.91899	Late-Early	0.0130398	10.1623	0.0393452	0.969401	0.988646	-6.92861
PY17X_0303100	1071.41	18385	115.527	11974.6	14771.9	9075.6	323.206	360.118	213.812	230.961	240.489	238.516		PY17X_0317000	fam-b protein	86.9159	895.291	7.02288	1516.56	1936.93	1483.36	5.85955	5.47502	5.45216	6.96092	6.87209	6.83548	Late-Early	1.29431	6.24254	4.16987	0.00197863	0.0310837	-1.26775
PY17X_0303200	8.99332	126.353	0	21.2038	34.9568	27.9881	3.48372	3.17807	0	0.525159	0.730783	0.944524		PY17X_0317200	fam-a protein	65.9242	923.028	8.02416	565.082	1026.17	313.08	5.46336	5.51901	5.63243	5.53746	5.95592	4.59303	Late-Early	-0.0371219	5.4502	-0.0747686	0.941894	0.98031	-6.55917
PY17X_0303300	99.9672	822.383	3.01238	338.325	414.816	718.148	42.2258	22.5554	7.80645	9.1371	9.45605	26.4272		PY17X_0317300	reticulocyte binding protein, putative	207.387	1772.79	6.0427	652.59	1253.83	980.085	7.10938	6.46021	5.25076	5.745	6.24485	6.23784	Late-Early	-0.526785	6.17467	-1.43974	0.180929	0.406941	-5.70297
PY17X_0303400	14.0041	178.362	2.00994	3.03578	2.99748	1.00018	4.43046	3.66397	3.90122	0.061407	0.051178	0.027567		PY17X_0317400	fam-b protein	321.613	4504.91	51.3022	2398.9	3115.37	1713.72	7.74114	7.80545	8.23581	7.62232	7.55758	7.04368	Late-Early	-0.445386	7.66766	-1.61785	0.137204	0.341774	-5.6294
PY17X_0303500	3.93968	32.0025	0	0	3.96221	0	4.33295	2.2854	0	0	0.235177	0		PY17X_0317500	erythrocyte membrane associated protein 2, putative	1691.67	18676.3	264.925	4921.44	6292.8	4005.94	10.1344	9.85696	10.593	8.65887	8.57176	8.26845	Late-Early	-1.60581	9.34724	-6.16673	0.000112618	0.00919967	1.44464
PY17X_0303600	0	30.5515	0	1.01235	2.99422	11.9911	0	0.512098	0	0.016709	0.041714	0.269674		PY17X_0318100	lysophospholipase, putative	70.0114	667.647	3.01438	486.096	754.416	516.092	5.54951	5.05202	4.35414	5.32044	5.51233	5.31323	Late-Early	0.237839	5.18361	0.627086	0.544851	0.761783	-6.2788
PY17X_0303700	83.0105	1548.59	14.0664	736.326	1010.24	869.197	28.6345	34.6856	29.769	16.2398	18.8068	26.1212		PY17X_0318400	fam-b protein	197.578	1693.5	9.01521	794.534	846.695	444.138	7.03965	6.39422	5.79111	6.02874	5.67871	5.09683	Late-Early	-0.965455	6.00488	-2.42333	0.0361839	0.149014	-4.24387
PY17X_0303800	194.049	2776.09	25.7011	3274.34	4470.26	2145.89	425.141	394.922	345.46	458.669	528.553	409.588		PY17X_0318500	PIR protein	203.47	1009.51	4.01152	369.001	389.196	460.678	7.08193	5.64815	4.71449	4.9233	4.55836	5.14952	Late-Early	-1.21165	5.34596	-3.34894	0.00752425	0.0622258	-2.64723
PY17X_0303900	159.124	1802.31	18.1014	1585.84	2222.88	2406.35	37.1305	27.3075	25.9138	23.6597	27.9927	48.9183		PY17X_0319100	PIR protein	7.99302	80.3473	1.0034	30.2238	47.9904	19.0045	2.496	2.00513	3.1291	1.33515	1.55178	0.58608	Late-Early	-0.980328	1.85054	-1.3176	0.217438	0.451832	-5.06094
PY17X_0304000	215.261	3545.13	22.998	3391.8	4454.98	3355.27	206.473	220.794	135.336	208.009	230.61	280.378		PY17X_0319200	PIR protein	3.99518	176.925	1.00294	54.4221	75.9999	97.036	1.5781	3.13907	3.12866	2.17318	2.20954	2.90821	Late-Early	-0.512208	2.52279	-0.663116	0.522459	0.744682	-5.67953
PY17X_0304100	50.8782	901.253	2.94775	1408.69	1755.95	1036.21	134.556	154.766	47.8285	238.199	250.621	238.747		PY17X_0319300	PIR protein	0	67.3844	0	30.1505	55.8884	27.9542	-1.59028	1.75301	1.54087	1.3317	1.76948	1.13091	Late-Early	0.410639	0.989283	0.430184	0.676314	0.847449	-5.53112
PY17X_0304200	1847.45	26649	235.493	31758.3	43124.1	28424.5	259.182	242.755	202.69	284.867	326.502	347.41		PY17X_0319400	PIR protein	1.99792	61.5624	1.00317	29.1967	38.9956	44.011	0.730449	1.62365	3.12888	1.28609	1.25578	1.77644	Late-Early	-0.20763	1.63355	-0.253683	0.804953	0.914519	-5.74395
PY17X_0304300	76.1204	867.866	10.0673	933.073	1710.35	1352.14	7.3561	5.44572	5.96874	5.76522	8.91999	11.3837		PY17X_0319701	PIR protein	3.99518	334.949	1.00294	230.732	254.303	144.765	1.5781	4.05795	3.12866	4.24706	3.9454	3.48289	Late-Early	0.504052	3.40668	0.739286	0.476968	0.707992	-5.69753
PY17X_0304400	11.9753	489.595	1.00179	444.246	592.274	407.125	8.62044	22.8842	4.42427	20.4466	23.0091	25.5322		PY17X_0320401	PIR protein	0.99782	89.4528	0	21.105	28.6739	10.9926	-0.00741404	2.1591	1.54087	0.827154	0.818762	-0.177018	Late-Early	-0.994083	0.860243	-1.0412	0.322645	0.566327	-5.09627
PY17X_0304500	96.0496	1579.67	12.0633	4063.01	4762.91	2800.45	26.738	28.5533	20.6027	72.3162	71.555	67.917		PY17X_0320701	PIR protein	0	72.7201	3.00612	99.6592	68.1929	98.1	-1.59028	1.86217	4.35075	3.04001	2.05425	2.92386	Late-Early	0.831842	2.10679	0.728067	0.483507	0.71311	-5.53581
PY17X_0304600	148.263	1337.85	13.0909	1145.12	1577.59	1953.18	9.47506	5.55155	5.13265	4.67899	5.44098	10.8745		PY17X_0320901	PIR protein	0	23.7954	0	23.1034	20.9578	4.99153	-1.59028	0.270616	1.54087	0.954787	0.375583	-1.24245	Late-Early	0.0879108	0.0515224	0.0730359	0.943238	0.98031	-5.52848
PY17X_0304700	29.0381	488.917	8.05086	307.841	504.282	233.027	4.15004	4.53708	7.05913	2.81297	3.88948	2.90141		PY17X_0321001	fam-b protein	94.7581	782.06	11.3521	122.586	221.662	142.758	5.98349	5.28006	6.10795	3.33739	3.74762	3.46282	Late-Early	-2.03021	4.65322	-6.04828	0.000131432	0.0096313	1.45523
PY17X_0304800	88.7167	948.208	4.85159	648.68	698.891	629.396	325.471	225.874	109.198	152.157	138.373	201.163		PY17X_0321201	PIR protein	1.12145	107.43	0	32.2773	42.7755	33.9772	0.107004	2.42196	1.54087	1.42849	1.38764	1.40792	Late-Early	-0.512705	1.38231	-0.577285	0.576692	0.781735	-5.49578
PY17X_0304900	42.01	483.029	1.0049	162.891	196.839	128.022	13.691	10.2214	2.00922	3.39418	3.46201	3.63485		PY17X_0321301	PIR protein	9.99069	45.6452	2.00664	41.2962	35.994	56.0133	2.80076	1.19611	3.86662	1.77916	1.14174	2.12086	Late-Early	-0.229496	2.15088	-0.385192	0.708275	0.866095	-5.93691
PY17X_0305000	308.209	5953.42	40.0031	12843	17775.4	8021.67	289.217	362.745	230.301	770.546	900.184	655.785		PY17X_0321501	PIR protein	0	93.9143	0	49.8512	52.5083	76.5403	-1.59028	2.22894	1.54087	2.04782	1.6803	2.56789	Late-Early	0.194435	1.41259	0.176765	0.863272	0.94273	-5.66025
PY17X_0305100	169.283	2751.56	33.2261	4859.72	5695.14	6158.6	13.7836	14.5474	16.5979	25.2998	25.0259	43.6868		PY17X_0321901	PIR protein	8.49158	152.865	2.00647	95.6784	87.9873	45.011	2.5783	2.92883	3.86653	2.9815	2.41955	1.80849	Late-Early	-0.418207	2.76387	-0.605465	0.55855	0.770132	-5.81756
PY17X_0305200	0	360.568	1.99363	120.959	229.107	194.814	0	27.5771	14.407	9.10956	14.5639	19.9914		PY17X_0322201	PIR protein	21.9343	156.03	0	91.2724	118.912	86.3531	3.89736	2.9583	1.54087	2.91385	2.85195	2.74085	Late-Early	-0.236311	2.8172	-0.368349	0.7204	0.875184	-5.92144
PY17X_0305300	3.00286	3.92707	1.00587	6.08694	6.9915	7.00098	0.612605	0.05202	1.25896	0.079396	0.076975	0.124429		PY17X_0322401	PIR protein	5.07411	110.837	1.00306	26.8318	48.1117	87.9418	1.88846	2.46679	3.12877	1.16637	1.55539	2.767	Late-Early	-0.6921	2.16213	-0.825377	0.428679	0.66829	-5.55916
PY17X_0305400	119.148	1658.69	7.04385	807.539	1418.93	1372.17	18.4063	16.6379	6.67595	7.97621	11.8297	18.4673		PY17X_0322501	fam-a protein	8.97817	368.166	0	79.3329	145.631	77.9444	2.65433	4.19417	1.54087	2.71277	3.14328	2.59394	Late-Early	-0.679824	2.80656	-0.997824	0.342226	0.584612	-5.40494
PY17X_0305500	2654.92	38180.8	537.681	76418.6	107331	64697.2	304.643	284.473	378.52	560.651	664.661	646.759		PY17X_0322601	PIR protein	91.4085	1692.05	20.0563	1116.14	1219.27	1035.51	5.93185	6.39299	6.90238	6.51881	6.20455	6.31717	Late-Early	0.0746691	6.37796	0.246805	0.810122	0.917383	-6.70507
PY17X_0305600	1509.17	25522.5	230.499	72741.8	103240	59984.4	183.041	200.998	171.516	564.091	675.758	633.821		PY17X_0322801	fam-b protein	194.366	1912.33	27.2664	990.78	1582.73	796.732	7.01606	6.5695	7.33614	6.34701	6.58081	5.9392	Late-Early	-0.494031	6.63145	-1.56042	0.150159	0.360947	-5.6346
PY17X_0305700	1317.12	13096.9	233.745	27173.1	48354.2	20020.3	120.468	77.7806	131.163	158.905	238.679	159.526		PY17X_0322901	fam-a protein	46.5385	360.963	1.35767	158.636	192.648	68.79	4.96549	4.16571	3.43437	3.70798	3.54572	2.41492	Late-Early	-1.00124	3.7057	-1.53486	0.156266	0.370443	-5.12803
PY17X_0305800	76.1237	1087.61	9.06108	733.707	1119.5	1377.14	6.8043	6.31241	4.96898	4.19315	5.40035	10.724		PY17X_0323001	fam-a protein	2.9916	72.1752	0	21.2645	37.1772	22.739	1.21361	1.85139	1.54087	0.837768	1.18778	0.838819	Late-Early	-0.650869	1.24504	-0.79134	0.447367	0.685284	-5.3867
PY17X_0305900	132.84	1117.15	10.0294	493.315	711.988	1106.29	76.1905	41.6044	35.2917	18.0905	22.0384	55.2787		PY17X_0400011	PIR protein	25.9705	1220.01	5.0152	530.72	599.098	570.145	4.13604	5.92127	5.00428	5.44703	5.18001	5.45679	Late-Early	-0.066068	5.1909	-0.136262	0.894357	0.957992	-6.38355
PY17X_0306000	34.0558	517.359	11.0782	519.783	576.125	423.042	2.96447	2.92417	5.91629	2.89289	2.70649	3.20816		PY17X_0400023	PIR protein	0	71.4854	2.00474	52.3678	62.9225	63.9736	-1.59028	1.83764	3.86553	2.11818	1.93908	2.31098	Late-Early	0.511033	1.74686	0.483641	0.639203	0.823675	-5.61136
PY17X_0306100	6.00745	106.702	0	156.491	202.658	210.982	0.731496	0.843629	0	1.21833	1.33174	2.23813		PY17X_0400035	PIR protein	13.9977	92.308	0	14.2616	24.0926	13.0042	3.26747	2.20418	1.54087	0.277635	0.572311	0.0556807	Late-Early	-2.08531	1.31969	-2.66031	0.0241614	0.118347	-3.19485
PY17X_0306200	22.8719	464.141	4.95513	186.686	303.869	250.054	45.7004	60.2177	60.7432	23.8498	32.7671	43.5281		PY17X_0400043	PIR protein	0	68.4714	0	50.3258	69.8585	38.9298	-1.59028	1.77593	1.54087	2.06135	2.08881	1.60156	Late-Early	0.81802	1.24637	0.887051	0.396176	0.638982	-5.29351
PY17X_0306300	228.977	1615.76	8.03547	1158.84	1970.77	2241.43	87.8571	40.255	18.9156	28.4292	40.8088	74.9253		PY17X_0400051	fam-b protein	20.0888	276.429	2.56705	125.184	290.572	136.454	3.77351	3.78138	4.15772	3.36753	4.13739	3.39789	Late-Early	-0.0381844	3.76924	-0.0697668	0.945774	0.98031	-6.20042
PY17X_0306400	105.684	1414.92	11.0057	602.717	834.906	487.174	93.1146	80.9467	59.4911	33.9529	39.6992	37.3948		PY17X_0400055	fam-a protein	12.1334	132.621	0	264.49	339.469	116.174	3.0689	2.7246	1.54087	4.44366	4.36141	3.16669	Late-Early	1.65061	3.21769	2.03858	0.069214	0.222512	-4.21227
PY17X_0306500	0	24.0445	0	21.9022	22.9515	110.688	0	1.41844	0	1.27228	1.12534	8.7611		PY17X_0400059	PIR protein	43.9514	352.484	3.00923	167.734	156.056	147.682	4.88388	4.13146	4.35203	3.78819	3.24269	3.51157	Late-Early	-0.890652	3.98497	-2.11601	0.0608183	0.205046	-4.40111
PY17X_0306600	23.0394	296.029	0	28.4963	49.9104	73.9997	1.35388	1.12953	0	0.107066	0.158283	0.378841		PY17X_0400063	PIR protein	0	156.92	1.00228	41.2258	70.5624	50.978	-1.59028	2.96648	3.12803	1.77673	2.10317	1.98623	Late-Early	-0.301895	1.72839	-0.291744	0.77653	0.898617	-5.63138
PY17X_0306700	0	26.3679	0	9.16097	1.99628	9.9993	0	0.082813	0	0.028331	0.005211	0.042136		PY17X_0400071	PIR protein	24.9585	218.578	2.00465	132.571	131.033	163.033	4.0798	3.44331	3.86548	3.44991	2.99144	3.65379	Late-Early	-0.364321	3.58062	-0.770298	0.459185	0.695477	-5.92497
PY17X_0306800	124.114	1762.46	15.0873	2043.51	2380.81	1388.19	26.0572	24.0261	19.4332	27.4308	26.9753	25.3907		PY17X_0400079	PIR protein	0	23.6895	0.501215	11.2705	19.0403	0	-1.59028	0.264311	2.54262	-0.0490297	0.240537	-4.69966	Late-Early	-1.21233	-0.548582	-0.73368	0.480228	0.710504	-5.22524
PY17X_0306900	37.9348	973.717	13.0292	991.309	1322.86	834.239	25.0821	41.8037	52.8529	41.9073	47.2035	48.0545		PY17X_0400083	PIR protein	38.0381	207.83	3.0075	128.728	139.63	103.061	4.67793	3.37073	4.35132	3.40764	3.08277	2.99469	Late-Early	-0.677944	3.64751	-1.47999	0.170109	0.390114	-5.26803
PY17X_0307000	1.99555	292.93	2.00311	100.22	117.124	131.041	1.49451	14.2448	9.20377	4.79896	4.73386	8.54992		PY17X_0400300	PIR protein	91.8931	280.21	3.009	197.563	201.025	143.037	5.93943	3.80094	4.35193	4.02368	3.60697	3.46562	Late-Early	-0.847355	4.1981	-1.8427	0.0956067	0.272545	-4.91336
PY17X_0307100	275.036	3472	23.1093	1979.56	2491.03	1650.3	94.6225	77.5606	48.777	43.5439	46.2507	49.4635		PY17X_0400400	PIR protein	0	17.8405	1.00283	5.03206	5.99509	16.9937	-1.59028	-0.135034	3.12856	-1.13832	-1.34849	0.429105	Late-Early	-0.846191	-0.109077	-0.657486	0.525922	0.746842	-5.33358
PY17X_0307200	0	11.798	0	22.2498	29.9325	0	0	0.219656	0	0.407905	0.463186	0		PY17X_0400700	PIR protein	9.98794	194.531	2.00588	89.7316	107.353	204.059	2.80038	3.27556	3.86619	2.88942	2.70509	3.97672	Late-Early	-0.192027	3.25223	-0.272903	0.790559	0.905391	-6.06228
PY17X_0307300	20.027	836.574	11.0705	829.502	1248.26	836.096	2.73859	7.428	9.28756	7.25242	9.21195	9.96059		PY17X_0401000	PIR protein	7.98458	124.019	0	74.432	80.9207	57.9636	2.49456	2.62822	1.54087	2.62137	2.29948	2.16981	Late-Early	-0.122082	2.29239	-0.173547	0.865733	0.943558	-5.84369
PY17X_0307400	1042.21	15836.4	130.706	14227.3	12960.7	11299.9	345.732	341.111	266.013	301.759	232.03	326.571		PY17X_0401100	PIR protein	5.98656	82.4591	0	29.1397	26.9755	37.9741	2.10718	2.04233	1.54087	1.28332	0.732228	1.56616	Late-Early	-0.93586	1.54535	-1.18859	0.262446	0.499972	-5.11517
PY17X_0307500	116.4	1788.81	12.3085	1251.38	1709.4	1083.06	773.476	771.814	501.789	531.662	613.016	626.994		PY17X_0401200	PIR protein	8.98847	569.888	2.00568	256.535	317.702	355.207	2.6559	4.8238	3.86607	4.39968	4.26595	4.77489	Late-Early	0.0459233	4.13105	0.0681924	0.946996	0.98031	-6.12534
PY17X_0307600	2219.73	34212.9	439.882	38908.6	50106	23715	10353.7	10361.9	12587.9	11603.6	12613	9636.83		PY17X_0401300	PIR protein	15.9733	135.192	0	65.3878	52.9473	52.3887	3.45178	2.7522	1.54087	2.4358	1.6922	2.02523	Late-Early	-0.858768	2.31635	-1.21266	0.253521	0.491936	-5.21614
PY17X_0307700	187.334	2158.63	18.1261	1684.71	3008.65	2730.26	11.662	8.72546	6.92281	6.70554	10.1079	14.8073		PY17X_0401500	fam-a protein	385.481	2797.25	22.0606	2446.9	3518.72	883.235	8.00211	7.11805	7.0366	7.6509	7.7332	6.08781	Late-Early	-0.297802	7.27145	-0.55509	0.591205	0.79129	-6.67902
PY17X_0307800	51.0078	533.541	3.01434	578.951	475.634	696.929	17.3645	11.7937	6.29566	12.6015	8.7384	20.6696		PY17X_0401700	PIR protein	30.9583	195.954	1.00275	107.597	128.009	114.03	4.38509	3.28605	3.12848	3.15005	2.95788	3.13993	Late-Early	-0.541137	3.34125	-1.08935	0.301911	0.543169	-5.58628
PY17X_0307900	61.9629	1279.11	6.36629	485.143	949.452	835.751	173.379	232.396	109.289	86.794	143.375	203.732		PY17X_0401800	PIR protein	60.9228	129.252	1.00286	82.5251	125.002	99.0259	5.35042	2.68761	3.12858	2.76934	2.92372	2.93734	Late-Early	-0.706393	3.2995	-1.33936	0.210512	0.443169	-5.39847
PY17X_0308000	128.198	1148.75	13.0868	448.448	540.185	602.063	13.1629	7.65865	8.2438	2.94398	2.99326	5.38552		PY17X_0401900	PIR protein	0	34.6556	0	16.0904	24.9501	2.99531	-1.59028	0.803684	1.54087	0.446139	0.621757	-1.89424	Late-Early	-0.356492	-0.0120101	-0.290796	0.777233	0.898698	-5.47915
PY17X_0308100	156.015	1813.02	8.03765	2102.23	2603.07	2331.43	54.5423	41.1552	17.2393	46.9894	49.1119	71.0076		PY17X_0402100	PIR protein	7.99126	70.5208	1.0031	27.1769	45.9963	33.0083	2.4957	1.81817	3.12881	1.18447	1.4912	1.36679	Late-Early	-0.750706	1.91419	-1.12212	0.2884	0.527763	-5.29215
PY17X_0308200	17.9815	194.602	2.00637	131.903	217.974	272.068	9.75319	6.85368	6.6766	4.57434	6.38056	12.8563		PY17X_0402200	fam-b protein	95.8133	1119.91	8.01551	654.442	724.29	702.211	5.99939	5.79781	5.63097	5.74908	5.45357	5.75713	Late-Early	-0.214586	5.73133	-0.702176	0.498813	0.727938	-6.39488
PY17X_0308300	13.9877	105.683	0	24.2252	60.9265	135.939	5.67227	2.78275	0	0.628105	1.33337	4.80254		PY17X_0402400	PIR protein, pseudogene	11.9866	141.064	2.00612	58.4563	45.997	74.0187	3.05203	2.81332	3.86633	2.27544	1.49122	2.51988	Late-Early	-0.956142	2.6697	-1.5824	0.145078	0.352562	-4.90662
PY17X_0308400	394.403	5451.14	31.0783	1521.22	1816.21	1298.36	246.94	221.613	119.38	60.8973	61.3694	70.8212		PY17X_0402500	PIR protein	7.99197	64.5266	1.00322	49.3396	44.994	52.0128	2.49582	1.69096	3.12893	2.03308	1.45976	2.01494	Late-Early	-0.256806	2.13725	-0.402564	0.69586	0.858112	-5.85182
PY17X_0308500	9.0127	228.167	3.01947	74.1875	90.8655	98.0109	1.13776	1.87027	2.33858	0.598799	0.619055	1.07792		PY17X_0402600	PIR protein	4.99736	92.0725	3.01156	67.5875	95.9631	36.0078	1.86846	2.20052	4.35298	2.48318	2.54406	1.49048	Late-Early	0.0558614	2.48995	0.0736207	0.942785	0.98031	-5.95611
PY17X_0308600	44.8746	1560.41	12.0095	1660.48	1872.85	1485.51	37.9907	85.777	62.3769	89.8803	85.5685	109.565		PY17X_0402900	fam-a protein	0	55.5688	0	95.3607	119.758	101.818	-1.59028	1.47713	1.54087	2.97673	2.86214	2.97726	Late-Early	1.83487	1.70731	2.09064	0.063456	0.210696	-3.98878
PY17X_0308700	70.9057	1304.05	13.0361	1526.29	1823.85	1226.32	42.1582	50.3443	47.5524	58.022	58.5228	63.522		PY17X_0403000	fam-a protein	129.843	798.103	7.02059	372.952	448.992	118.03	6.43589	5.30934	5.45172	4.93864	4.76431	3.18946	Late-Early	-1.33377	5.01489	-2.14028	0.0583939	0.199573	-4.58477
PY17X_0308800	5.99326	24.7181	0	23.1948	30.9644	19.9902	2.62735	0.7036	0	0.65013	0.732574	0.763464		PY17X_0403100	conserved protein, unknown function	0.999588	167.203	2.00802	54.4975	60.9725	38.008	-0.00571156	3.05777	3.86742	2.17516	1.89403	1.56743	Late-Early	-0.586206	2.09268	-0.660317	0.524179	0.746067	-5.56636
PY17X_0308900	9.01358	304.381	7.04637	274.496	376.422	588.062	0.987159	2.16453	4.73456	1.92211	2.22484	5.61087		PY17X_0403200	pre-mRNA-splicing factor PRP46, putative	318.235	2849.6	24.1339	1633.26	2250.57	1572.23	7.72594	7.1448	7.16345	7.06785	7.08855	6.9194	Late-Early	-0.317461	7.185	-1.2214	0.250339	0.48921	-6.09739
PY17X_0309000	0	45.2173	0	32.7708	35.9225	75.7632	0	2.95716	0	2.11035	1.9526	6.64797		PY17X_0403300	serine/threonine protein kinase, putative	369.566	3516.03	31.2065	1004.63	1572.81	1834.19	7.94136	7.44794	7.52758	6.36702	6.57175	7.14167	Late-Early	-0.898099	7.16622	-3.21097	0.00948413	0.0693971	-3.06393
PY17X_0309100	48.0459	953.308	11.0646	388.566	478.482	473.064	9.78632	12.6082	13.8268	5.06037	5.25972	8.39462		PY17X_0403400	ABC transporter B family member 4, putative	53.0808	682.107	5.03324	241.985	405.374	533.056	5.15337	5.08291	5.009	4.31561	4.61704	5.35984	Late-Early	-0.388711	4.92296	-0.85498	0.412858	0.655287	-6.12699
PY17X_0309200	1060.67	12505.2	134.728	8466.26	10766.2	6616.02	274.652	210.257	214.035	140.168	150.452	149.251		PY17X_0403500	CDGSH iron-sulfur domain-containing protein, putative	71.6404	1214.11	10.9707	1041.63	1824.1	987.48	5.58246	5.91428	6.06075	6.41919	6.78552	6.24868	Late-Early	0.693168	6.16848	2.13654	0.0587616	0.200224	-4.61296
PY17X_0309300	64.9822	481.317	5.021	182.795	239.873	362.095	26.837	12.907	12.722	4.8268	5.34632	13.0281		PY17X_0403600	RNA-binding protein, putative	56.0133	827.034	4.01958	550.651	679.229	741.13	5.23024	5.36068	4.71706	5.50017	5.36097	5.8349	Late-Early	0.227631	5.334	0.59336	0.566304	0.774819	-6.31458
PY17X_0309400	38.9563	492.731	1.00306	252.104	354.977	316.08	21.7665	17.8763	3.43843	9.00625	10.704	15.386		PY17X_0403700	exportin-1, putative	368.551	6393.69	48.3173	5935.79	8138.22	4517.48	7.9374	8.31055	8.15019	8.92921	8.94274	8.44181	Late-Early	0.56926	8.45198	2.25842	0.0478583	0.176912	-4.64614
PY17X_0309500	55.0724	455.595	4.02545	219.512	274.956	268.031	7.83629	4.20932	3.51411	1.99705	2.11142	3.32261		PY17X_0403800	N-ethylmaleimide-sensitive fusion protein, putative	140.149	1636.58	17.1023	378.006	645.363	451.059	6.54568	6.34491	6.67857	4.95803	5.28724	5.11911	Late-Early	-1.30507	5.82226	-4.61461	0.000995079	0.0236439	-0.65696
PY17X_0309600	170.679	2105.29	13.0264	1255.2	1415.09	1563.46	117.644	94.2236	55.0857	55.3172	52.6394	93.8852		PY17X_0403900	CLP1 P-loop domain-containing protein, putative	91.1436	567.437	7.04703	154.574	216.659	234.024	5.92768	4.81759	5.45678	3.67068	3.71476	4.17394	Late-Early	-1.37254	4.62691	-4.24251	0.00176519	0.029616	-1.12983
PY17X_0309700	585.997	8497.06	99.4459	5684.27	6950.64	5337	215.298	202.708	224.159	133.529	137.817	170.829		PY17X_0404000	lipin, putative	727.03	9497.04	75.4877	9031.66	13296.9	13334	8.91659	8.88134	8.78857	9.53472	9.65102	10.0032	Late-Early	0.87259	9.29591	3.58656	0.00507125	0.0502386	-2.45427
PY17X_0309800	141.269	2738.17	23.165	2661.36	3272.11	4132.42	5.81763	7.32173	5.85267	7.00738	7.27209	14.8259		PY17X_0404100	DNA-directed RNA polymerases I, II, and III subunit RPABC2, putative	164.037	3063.29	30.8085	1985.56	2504.9	1736.75	6.77199	7.24911	7.50936	7.34955	7.24298	7.06293	Late-Early	0.103147	7.19765	0.384184	0.708999	0.866766	-6.73024
PY17X_0309900	270.524	3780.25	30.2163	3134.35	4386.9	4882.4	9.85827	8.94484	6.75556	7.30294	8.62755	15.5005		PY17X_0404200	palmitoyltransferase DHHC1, putative	3.00105	310.501	0	312.088	375.442	216.948	1.21751	3.94878	1.54087	4.68198	4.50652	4.06487	Late-Early	1.22384	3.32676	1.72397	0.11587	0.310019	-4.6054
PY17X_0310000	116.739	1159.72	5.00779	3096.04	3463.95	2098.66	87.4287	56.3957	23.0094	148.251	140.004	136.929		PY17X_0404300	spindle pole body protein, putative	120.206	953.419	7.04837	797.349	1215.06	1241.12	6.32508	5.56573	5.45704	6.03383	6.19957	6.57835	Late-Early	0.449457	6.0266	1.41369	0.188245	0.414787	-5.69451
PY17X_0310100	40.9743	541.845	4.01488	136.313	269.914	352.078	19.3894	16.6488	11.656	4.12423	6.89303	14.5147		PY17X_0404400	plasmoredoxin	49.7479	251.474	1.99447	103.155	181.392	127.061	5.06071	3.64514	3.85961	3.08951	3.45909	3.29539	Late-Early	-0.800947	3.73491	-1.71072	0.118358	0.314213	-4.95935
PY17X_0310200	35.0305	314.312	3.01727	179.705	265.688	443.062	7.63864	4.45028	4.03653	2.50544	3.12662	8.4169		PY17X_0404500	lipoamide acyltransferase component of branched-chain alpha-keto acid dehydrogenase complex, putative	172.034	1713.59	11.0533	1915.7	2362.55	2578.46	6.84046	6.41123	6.0711	7.2979	7.15859	7.63292	Late-Early	0.828414	6.90203	2.86857	0.0169403	0.0968046	-3.51855
PY17X_0310300	40.0069	561.09	7.03365	455.719	664.481	304.054	13.4781	12.2739	14.5378	9.81624	12.0812	8.92405		PY17X_0404600	IBR domain protein, putative	84.0593	1275.1	9.04978	1213.4	1631.24	1669.25	5.81161	5.98496	5.79634	6.63929	6.62435	7.00576	Late-Early	0.822658	6.31039	2.56164	0.0285901	0.129749	-3.94362
PY17X_0310400	20.8869	296.467	0.996028	54.3264	112.28	72.0378	29.6507	27.3271	8.67475	4.93091	8.60194	8.90921		PY17X_0404700	phosphatidylethanolamine-binding protein, putative	54.7693	1806.17	21.9725	372.932	902.456	163.068	5.19813	6.48712	7.03096	4.93857	5.77067	3.65409	Late-Early	-1.19907	5.51326	-2.17436	0.0551448	0.192783	-4.5323
PY17X_0310500	410.722	7825.56	88.3212	9549.1	8571.62	5645.27	197.965	244.913	261.174	294.277	222.965	237.051		PY17X_0404900	inner membrane complex protein 1e, putative	216.088	3257.92	17.0872	2105.48	2978.39	1378.23	7.16853	7.33796	6.67732	7.43414	7.49271	6.72947	Late-Early	-0.0289161	7.14002	-0.090574	0.929645	0.974206	-6.78121
PY17X_0310600	26.8984	217.807	0.985646	76.8874	128.301	296.041	65.0849	34.2202	14.6318	11.895	16.7539	62.4055		PY17X_0405000	EH domain-containing protein, putative	94.0445	957.848	10.0522	2188.84	2411.28	1413.23	5.97264	5.57241	5.94034	7.49014	7.18804	6.76563	Late-Early	1.44178	6.4882	3.93175	0.00289065	0.038033	-1.6785
PY17X_0310700	24.1133	524.518	2.82743	312.938	346.272	310.888	185.766	262.377	133.637	154.143	143.967	208.656		PY17X_0405100	conserved Plasmodium protein, unknown function	169.253	1047.3	3.01982	727.966	1065.39	1207.13	6.81701	5.70115	4.35638	5.90258	6.01	6.53831	Late-Early	0.134601	5.88757	0.340433	0.740674	0.883807	-6.57954
PY17X_0310800	84.9468	1099.54	13.0484	685.504	1000.78	741.164	40.1974	33.7846	37.8819	20.7403	25.5579	30.5551		PY17X_0405200	60S ribosomal protein L44, putative	2274.57	35081.3	475.021	51188.3	63172	25853.8	10.5614	10.7664	11.4342	12.0374	11.8992	10.9585	Late-Early	0.665442	11.2762	1.82561	0.0983071	0.278463	-5.32687
PY17X_0310900	113.022	1212.73	8.03873	675.096	822.397	824.146	37.5889	26.1887	16.4023	14.3554	14.7608	23.879		PY17X_0405300	1-cys-glutaredoxin-like protein-1, putative	89.5229	635.172	0.99636	505.139	667.698	548.28	5.90194	4.98014	3.12233	5.37583	5.33629	5.40043	Late-Early	0.209408	5.01949	0.462053	0.654072	0.834633	-6.30545
PY17X_0311000	12.0201	135.825	0	103.794	198.645	160.998	0.772429	0.566746	0	0.426459	0.68891	0.901343		PY17X_0405500	conserved Plasmodium membrane protein, unknown function	6.00938	184.924	1.0067	98.6358	109.828	319.033	2.11224	3.20269	3.13226	3.0252	2.73781	4.62017	Late-Early	0.0847357	3.13839	0.0864135	0.932868	0.975956	-6.01301
PY17X_0311100	59.6486	1601.12	14.9128	966.383	1208.69	722.324	97.2966	169.581	149.238	100.786	106.401	102.647		PY17X_0405600	conserved protein, unknown function	11.9381	176.364	0.996877	127.688	129.292	316.155	3.04641	3.1345	3.12283	3.39598	2.97221	4.60711	Late-Early	0.246324	3.37984	0.320988	0.754921	0.889109	-6.04117
PY17X_0311200	16.0146	482.423	3.01743	67.9597	167.8	24.0033	3.38408	6.61928	3.9119	0.918188	1.9136	0.441891		PY17X_0405700	elongation factor (EF-TS), putative	41.9859	566.667	4.01646	603.908	834.592	617.127	4.81863	4.81563	4.71606	5.63324	5.65795	5.57094	Late-Early	0.820333	5.20208	2.2505	0.0485034	0.178108	-4.26318
PY17X_0311300	6.00729	399.973	7.04358	248.37	353.516	224.027	0.95765	4.14014	6.88883	2.53152	3.04138	3.11133		PY17X_0405800	conserved Plasmodium protein, unknown function	170.329	1765.33	18.1297	905.391	1594.17	2165.18	6.82613	6.45413	6.7604	6.21706	6.5912	7.38095	Late-Early	0.135954	6.70498	0.368703	0.720144	0.875184	-6.7212
PY17X_0311400	662.347	8560.96	40.2114	2010.9	2798.9	2891.9	183.595	154.083	68.3829	35.6385	41.8693	69.8354		PY17X_0405900	GRIP domain-containing protein, putative	546.734	4924.84	42.2688	1747.15	3656.46	3176.42	8.50574	7.93401	7.95936	7.16506	7.78859	7.93376	Late-Early	-0.482576	7.88109	-1.66755	0.126808	0.327061	-5.58698
PY17X_0311500	260.409	2862.55	49.329	3351.15	5453.2	1858.19	25.6426	18.3027	29.801	21.0986	28.9794	15.9409		PY17X_0406000	transporter, putative	581.534	5753.61	43.2503	3041.58	3607.84	4937.68	8.59468	8.15838	7.99209	7.9647	7.76928	8.57011	Late-Early	-0.130272	8.17487	-0.474456	0.645509	0.827734	-6.80236
PY17X_0311600	58.8026	1650.46	8.00016	1201.87	1700.14	952.358	55.5809	101.296	46.3929	72.6341	86.7256	78.4236		PY17X_0406100	conserved protein, unknown function	30.8257	955.442	11.9097	1231.9	1401.38	1291.38	4.379	5.56878	6.17427	6.66112	6.4053	6.6356	Late-Early	1.31218	5.97068	3.22103	0.00932479	0.0687748	-2.75062
PY17X_0311700	219.139	2885.2	35.1902	1544.46	2415.66	2049.31	56.6314	48.414	55.7935	25.5192	33.6905	46.1386		PY17X_0406200	protein dopey homolog, putative	382.731	4147.89	47.3373	2780.02	4000.13	4617.39	7.99179	7.68634	8.12094	7.835	7.91817	8.47336	Late-Early	0.273887	8.00427	1.05315	0.3174	0.560257	-6.3316
PY17X_0311800	0	60.5208	0	28.1232	49.8991	87.8446	0	2.28881	0	1.04729	1.56847	4.4574		PY17X_0406300	DNA-(apurinic or apyrimidinic site) endonuclease, putative	93.0522	2212.05	10.0533	1755.31	2675.29	2225.35	5.95742	6.7795	5.9405	7.17178	7.3379	7.42049	Late-Early	0.845228	6.76793	2.67897	0.0234043	0.116514	-3.7608
PY17X_0311900	94.1575	881.98	7.04796	513.605	726.816	468.045	7.64269	4.64842	3.50977	2.66547	3.18383	3.30976		PY17X_0406400	ubiquitin-conjugating enzyme MMS2, putative	314.24	5819.57	78.2911	9226.36	12184.9	4567.99	7.70774	8.17482	8.84083	9.56549	9.52503	8.45785	Late-Early	1.02434	8.71196	2.8294	0.018109	0.100369	-3.70332
PY17X_0312000	72.9098	743.566	7.0203	1628.01	2187.53	872.227	42.1904	27.9385	24.9234	60.2336	68.3149	43.9718		PY17X_0406500	P-loop containing nucleoside triphosphate hydrolase, putative	55.0677	347.005	2.01249	27.4209	38.9463	49.0059	5.2059	4.10889	3.86999	1.19714	1.25397	1.92987	Late-Early	-3.00393	2.92763	-6.31576	9.29692e-05	0.00886564	1.78848
PY17X_0312100	384.576	3977.71	24.1587	1681.37	2287.26	4323.71	42.7312	28.6981	16.4688	11.9449	13.7155	41.854		PY17X_0406600	cytochrome b-c1 complex subunit 8, putative	426.748	6763.01	74.9085	11434.1	12200.8	6829.61	8.14865	8.39156	8.77753	9.87498	9.5269	9.03804	Late-Early	1.09129	8.95961	3.71293	0.00412137	0.0454354	-2.22594
PY17X_0312200	304.293	2958.5	41.2411	3432.74	4998.87	3364.46	61.5939	38.8843	51.2154	44.4264	54.6075	59.3306		PY17X_0406700	conserved Plasmodium protein, unknown function	227.902	2130.33	24.0957	1100.95	1313.04	1051.22	7.24515	6.72521	7.16121	6.49905	6.3114	6.33888	Late-Early	-0.545807	6.71348	-2.15196	0.05726	0.196913	-4.76899
PY17X_0312300	1383.42	14143.1	124.013	17258.7	25202	18169.9	264.753	175.747	145.606	211.179	260.289	302.94		PY17X_0406800	activator of Hsp90 ATPase, putative	191.882	3289.92	32.1195	1640.39	2025.35	1173.26	6.99755	7.35206	7.56853	7.07412	6.93647	6.49727	Late-Early	-0.428961	7.071	-1.51544	0.161049	0.377083	-5.7033
PY17X_0312400	189.754	4518.21	45.5311	5557.16	6662.08	3821.01	111.797	172.848	164.579	209.338	211.829	196.127		PY17X_0406900	glutaredoxin 1, putative	700.892	13630.1	146.516	7919.49	11699.7	5351.48	8.8638	9.40257	9.7407	9.34515	9.4664	8.6862	Late-Early	-0.201198	9.2508	-0.685855	0.508612	0.734899	-6.6825
PY17X_0312500	14.9655	290.059	4.00581	46.0873	91.0547	31.0099	11.4053	14.3536	18.7298	2.24571	3.74502	2.0589		PY17X_0407000	FAD-dependent glycerol-3-phosphate dehydrogenase, putative	662.507	8050.57	47.2638	4743.61	6550.73	4977.01	8.7826	8.64297	8.11872	8.60578	8.62971	8.58155	Late-Early	-0.0202627	8.56022	-0.0824048	0.935974	0.977974	-6.91465
PY17X_0312600	171.195	3205.77	42.2573	2872.52	4006.49	3405.43	29.4228	35.775	44.5571	31.5652	37.1612	50.9895		PY17X_0407100	cytochrome c oxidase subunit 6c, putative	205.749	2326.12	12.0351	3626.67	4123.69	3598.93	7.09796	6.85203	6.18877	8.21849	7.96205	8.1139	Late-Early	1.21025	7.40553	4.22466	0.00181531	0.0299293	-1.27947
PY17X_0312700	191.086	2104.15	17.0881	805.483	1455.06	1374.22	55.3297	39.5604	30.3562	14.9121	22.7376	34.666		PY17X_0407200	ATP synthase-associated protein, putative	135.683	2001.35	14.247	953.919	1383.84	760.911	6.49912	6.63512	6.42322	6.29234	6.38714	5.87288	Late-Early	-0.389017	6.35164	-1.31786	0.217354	0.451832	-5.87222
PY17X_0312800	145.916	2536.18	22.0833	1598.45	2259.21	2330.51	67.8125	76.5319	62.9645	47.4963	56.6627	94.3573		PY17X_0407300	ER membrane protein complex subunit 5, putative	419.902	5740.09	48.9301	3441.22	5590.03	3317.72	8.12535	8.15499	8.16819	8.14278	8.40093	7.99654	Late-Early	0.0100769	8.16479	0.0415395	0.967695	0.987311	-6.89874
PY17X_0312900	456.7	5831.65	87.0018	4895.49	7215.38	4787.5	47.9154	39.7274	56.001	32.8393	40.8542	43.7592		PY17X_0407400	T-complex protein 1 subunit beta, putative	704.344	7151.43	89.466	5167.12	6069.7	3798.32	8.87088	8.47212	9.03218	8.72915	8.51968	8.19168	Late-Early	-0.207851	8.63595	-0.806489	0.438984	0.678583	-6.59707
PY17X_0313000	64.071	951.485	6.03648	807.103	1218.94	971.124	11.373	10.9666	6.5739	9.16005	11.677	15.0178		PY17X_0407500	40S ribosomal protein S23, putative	3274.49	50477.9	637.169	53651.6	55106.9	21750.9	11.087	11.2914	11.8575	12.1052	11.7021	10.7092	Late-Early	0.00714389	11.4587	0.0183828	0.9857	0.995693	-6.88699
PY17X_0313100	0	149.489	4.00521	386.733	562.739	410.788	0	6.59093	16.6851	16.7898	20.6216	24.3005		PY17X_0407700	40S ribosomal protein S12, putative	858.199	9673.85	73.3645	6647.82	7914	4939.54	9.15573	8.90795	8.74768	9.09264	8.90244	8.57065	Late-Early	-0.125539	8.89618	-0.49147	0.633852	0.818875	-6.80424
PY17X_0313200	38.0619	764.883	4.02715	41.7016	154.752	61.0061	3.39748	4.4332	2.2054	0.237998	0.745481	0.474413		PY17X_0407800	60S ribosomal protein L7, putative	4502.92	62378	728.067	26450.7	40067.7	31055.7	11.5465	11.5968	12.0498	11.0849	11.2423	11.2229	Late-Early	-0.541399	11.4572	-2.07894	0.0647088	0.212834	-4.94168
PY17X_0313300	183.261	1780.54	15.0976	829.52	1371.07	1655.18	22.7151	14.3302	11.481	6.57395	9.1715	17.8735		PY17X_0408000	ATP-dependent Clp protease proteolytic subunit, putative	40.9691	429.503	2.0071	211.659	327.922	392.09	4.78369	4.41621	3.86689	4.12286	4.31156	4.91722	Late-Early	-0.115482	4.40307	-0.243186	0.812846	0.917489	-6.31556
PY17X_0313400	12.9621	195.742	1.00061	38.9815	90.0863	154.055	11.2676	11.0483	5.33635	2.16655	4.22618	11.6667		PY17X_0408100	spindle and kinetochore-associated protein 2, putative	91.9054	1656.1	14.0446	4106.56	4663.6	3471.87	5.93963	6.36201	6.40328	8.39775	8.13954	8.06205	Late-Early	1.9778	7.21738	6.59558	6.53659e-05	0.00763834	2.1266
PY17X_0313500	19.0279	332.839	5.03285	215.621	290.561	362.039	2.21471	2.51545	3.59388	1.60461	1.82514	3.67112		PY17X_0408200	conserved Plasmodium protein, unknown function	11.0062	534.26	2.01069	327.217	592.783	543.085	2.93407	4.73075	3.86895	4.75017	5.16473	5.38671	Late-Early	0.76327	4.47256	1.22142	0.25033	0.48921	-5.44565
PY17X_0313600	93.0873	1507.15	9.05263	606.656	906.9	956.249	19.2323	20.2186	11.4746	8.01377	10.1119	17.2119		PY17X_0408300	apicomplexan kinetochore protein 10, putative	133.213	1651.25	21.1417	2358.7	3984.95	1951.2	6.47271	6.35778	6.97661	7.59794	7.91268	7.23086	Late-Early	1.14264	7.09143	3.56015	0.00529703	0.0515529	-2.36307
PY17X_0313700	0	45.9512	0	8.13501	45.9123	31.9936	0	0.258586	0	0.045078	0.214741	0.241564		PY17X_0408400	PDZ domain-containing protein, putative	35.0274	956.176	5.02819	513.181	685.228	794.121	4.56058	5.56989	5.00768	5.39859	5.37365	5.93447	Late-Early	0.248119	5.30748	0.531609	0.606768	0.804592	-6.30454
PY17X_0313800	156.124	1153.62	22.1244	4101.7	4383.97	2887.42	36.0418	17.2924	31.3351	60.5417	54.6182	58.0715		PY17X_0408500	conserved Plasmodium protein, unknown function	27.0527	100.559	1.00723	17.3124	17.9682	41.0034	4.19384	2.32706	3.13277	0.548675	0.159127	1.6755	Late-Early	-2.18576	2.00616	-3.71977	0.00407557	0.0451645	-1.688
PY17X_0313900	249.395	1362.76	13.0875	1397.99	2763.71	2332.24	24.0116	8.51938	7.73061	8.60582	14.3601	19.5624		PY17X_0408600	DNA polymerase delta small subunit, putative	80.0235	1449.61	14.0696	1151.13	1600.64	1204.21	5.74106	6.16995	6.40576	6.56333	6.59704	6.53481	Late-Early	0.523669	6.33533	1.79912	0.102632	0.286392	-5.17294
PY17X_0314000	5.00468	152.907	0	189.839	284.54	288.96	0.81402	1.61489	0	1.97423	2.49767	4.09463		PY17X_0408700	zinc finger protein, putative	92.1491	1356.66	7.04743	610.285	1314.91	708.071	5.94343	6.07438	5.45686	5.64838	6.31346	5.76911	Late-Early	-0.057093	5.8676	-0.158561	0.877216	0.949313	-6.60657
PY17X_0314100	0	46.2282	0	21.242	41.9184	46.9602	0	0.871968	0	0.394536	0.657167	1.18846		PY17X_0408800	T-complex protein 1 subunit eta, putative	525.268	7312.9	43.2264	3564.66	4210.95	2737.87	8.448	8.50433	7.9913	8.19361	7.99226	7.71945	Late-Early	-0.477204	8.14149	-1.87089	0.0913008	0.2642	-5.2786
PY17X_0314200	12.0111	58.8144	0	35.5293	67.8903	29.9958	1.97841	0.629034	0	0.374175	0.603498	0.43044		PY17X_0408900	conserved Plasmodium protein, unknown function	72.887	818.593	2.00495	1912.71	2303.34	2337.65	5.60717	5.34589	3.86566	7.29564	7.12198	7.4915	Late-Early	1.91451	6.12131	4.71108	0.000860416	0.0220484	-0.346371
PY17X_0314300	580.314	9676.7	68.3609	7514.67	10741	7356.37	159.157	172.324	115.026	131.773	158.98	175.77		PY17X_0409100	activator of Hsp90 ATPase, putative	88.5078	2493.82	26.7637	953.294	1172.31	689.142	5.88558	6.95244	7.30978	6.2914	6.14791	5.73005	Late-Early	-0.567563	6.38619	-1.7826	0.105417	0.29183	-5.2528
PY17X_0314400	9.01423	253.386	2.01345	53.8974	55.9119	109.011	0.877647	1.60188	1.20269	0.335516	0.293785	0.924655		PY17X_0409200	pre-mRNA-processing factor 19, putative	110.039	2053.15	15.0758	1290.54	1593.15	2234.38	6.19813	6.67198	6.50211	6.72818	6.59027	7.42632	Late-Early	0.405676	6.68617	1.09065	0.301367	0.5428	-6.13233
PY17X_0314500	14.9179	175.469	1.98293	155.901	176.499	225.047	28.9495	22.1101	23.6083	19.3435	18.4845	38.0473		PY17X_0409300	conserved protein, unknown function	89.0177	778.906	3.01452	730.912	1026.44	631.112	5.89382	5.27423	4.3542	5.9084	5.9563	5.60324	Late-Early	0.439055	5.49837	1.11201	0.292516	0.532214	-5.899
PY17X_0314600	152.096	3758.12	30.8023	3033.76	3751.2	2229	257.636	413.348	320.108	328.568	342.921	328.94		PY17X_0409400	conserved protein, unknown function	118.716	1448.7	11.669	1767	2949.18	801.399	6.30715	6.16904	6.14601	7.18136	7.4785	5.94762	Late-Early	0.690532	6.53828	1.35831	0.204636	0.436517	-5.77531
PY17X_0314700	440.198	5472.16	47.2437	7985.58	10979.8	5320.87	127.461	102.883	83.9261	147.839	171.576	134.224		PY17X_0409500	splicing factor 3B subunit 1, putative	221.335	3148.62	21.1393	2475.3	3380.94	2709.29	7.20307	7.28874	6.97646	7.66754	7.67558	7.70431	Late-Early	0.44644	7.41928	1.76003	0.109333	0.297546	-5.34475
PY17X_0314800	82.1278	907.019	11.0736	771.005	1144.22	1416.15	8.30123	5.95285	6.86698	4.98269	6.24161	12.4703		PY17X_0409600	dual specificity protein phosphatase, putative	90.0205	1252.94	21.1025	945.416	1175.35	496.087	5.9099	5.95968	6.974	6.27943	6.15164	5.25625	Late-Early	-0.0929624	6.08848	-0.226471	0.825462	0.924955	-6.69733
PY17X_0314900	53.8443	421.516	2.00131	422.914	390.364	451.159	46.4939	23.6335	10.6022	23.3487	18.1911	33.9393		PY17X_0409700	OMD protein, putative	7.96005	259.512	0.997334	19.8125	39.1659	10.0049	2.49039	3.69044	3.12327	0.738158	1.26198	-0.30667	Late-Early	-2.53085	1.83293	-3.33154	0.00774643	0.062765	-2.22869
PY17X_0315000	1387.51	19780	227.313	13194.4	16373.8	7589.16	4977.23	4607.17	5002.66	3026.18	3169.84	2371.72		PY17X_0409800	aurora-related kinase ARK2, putative	94.159	579.788	1.00687	566.674	818.709	761.073	5.97439	4.84863	3.13243	5.54151	5.63024	5.87318	Late-Early	0.558611	5.16673	1.2334	0.246025	0.484283	-5.67908
PY17X_0315100	41.014	1029.49	3.01511	349.232	484.764	684.116	12.6368	20.596	5.69943	6.87974	8.06062	18.3633		PY17X_0409900	N2227-like protein, putative	191.188	2240.03	18.1064	1785.06	2844.55	1712.23	6.99234	6.79763	6.7586	7.19602	7.4264	7.04243	Late-Early	0.357074	7.03557	1.28536	0.228042	0.464178	-5.95592
PY17X_0315200	6.99418	260.828	2.00688	226.48	280.954	499.116	3.55597	8.61057	6.25991	7.36216	7.70889	22.1075		PY17X_0410100	asparagine synthetase [glutamine-hydrolyzing], putative	384.248	5668.95	37.2016	4193.56	3786.91	3367.52	7.99749	8.137	7.77743	8.42799	7.83915	8.01803	Late-Early	0.0493002	8.03285	0.182092	0.8592	0.941298	-6.86707
PY17X_0315300	34.9733	661.312	3.0106	289.26	370.911	112.026	17.3729	21.3303	9.17513	9.1871	9.94348	4.84809		PY17X_0410200	60S acidic ribosomal protein P2, putative	1843.64	29561.6	344.718	25563.3	26536.4	14237.5	10.2585	10.5195	10.9722	11.0357	10.6479	10.0978	Late-Early	-0.0153407	10.5886	-0.0483081	0.962435	0.985172	-6.91009
PY17X_0315400	302.345	3132.87	28.1715	546.508	810.657	1171.15	51.963	34.9615	29.7047	6.00541	7.51904	17.5356		PY17X_0410300	SECIS-binding protein 2, putative	69.0256	486.586	4.02031	136.652	247.779	449.075	5.5292	4.59604	4.71729	3.49349	3.90797	5.11276	Late-Early	-0.770036	4.55946	-1.49236	0.166898	0.385203	-5.43206
PY17X_0315500	130.933	878.061	3.01163	485.266	539.787	483.104	59.3619	25.8487	8.37692	14.0667	13.2073	19.0817		PY17X_0410400	YTH domain-containing protein 2, putative	63.8998	945.165	8.01962	1383.16	1479.38	860.24	5.41871	5.55319	5.63166	6.82813	6.48342	6.04978	Late-Early	0.970055	5.99415	2.49603	0.0319724	0.138297	-3.9911
PY17X_0315600	42.018	507.11	3.01546	313.885	577.784	361.045	12.3315	9.6636	5.42948	5.88986	9.15124	9.23121		PY17X_0410500	conserved Plasmodium protein, unknown function	160.263	1562.16	20.1361	627.84	852.685	865.085	6.73851	6.27779	6.90797	5.68926	5.68887	6.05788	Late-Early	-0.657143	6.22671	-2.47286	0.0332594	0.140824	-4.21155
PY17X_0315700	173.285	4247.38	46.3516	4729.16	5483.84	2606.9	714.409	1137	1172.39	1246.59	1220.12	936.326		PY17X_0410600	50S ribosomal protein L9, apicoplast, putative	6.97196	265.793	2.99716	173.157	186.295	172.07	2.31121	3.72487	4.34706	3.83396	3.49747	3.73138	Late-Early	0.218937	3.57432	0.363088	0.724203	0.877603	-6.02525
PY17X_0315800	14.0241	464.333	4.02767	184.173	357.408	548.052	1.02432	2.20215	1.80484	0.860084	1.40883	3.48739		PY17X_0410700	calcium-dependent protein kinase 3	1.00014	116.051	0	316.985	324.44	71.9923	-0.00518505	2.53282	1.54087	4.70441	4.29619	2.4801	Late-Early	2.48558	2.59153	2.27702	0.0463773	0.173635	-3.77216
PY17X_0315900	139.036	1318.78	5.0246	350.235	561.536	600.104	44.8611	27.6294	9.94649	7.22534	9.77813	16.869		PY17X_0410800	phd finger protein, putative	463.896	5064.61	71.9749	1961.79	3134.49	4342.33	8.26893	7.97438	8.72028	7.33218	7.5664	8.38476	Late-Early	-0.345305	8.04116	-1.11735	0.290334	0.530281	-6.29671
PY17X_0316000	18.8961	754.056	3.98301	598.255	758.114	559.308	27.3179	70.784	35.3274	55.2989	59.1485	70.4439		PY17X_0410900	phosphoglycerate mutase, putative	213.298	2782.29	12.0777	1042.16	1372.32	1103.12	7.14982	7.11032	6.19366	6.41992	6.37509	6.40838	Late-Early	-0.659832	6.60953	-2.34365	0.0414279	0.162037	-4.40941
PY17X_0316100	0	0	0	0	0	0	0	0	0	0	0	0		PY17X_0411000	parasite-infected erythrocyte surface protein	91.1241	1165.5	7.04499	607.677	1217.29	649.074	5.92738	5.85536	5.45639	5.64221	6.20221	5.64369	Late-Early	0.00577337	5.78787	0.0161904	0.987405	0.996202	-6.61833
PY17X_0316200	0	0	0	0	0	0	0	0	0	0	0	0		PY17X_0411100	eukaryotic translation initiation factor 3 subunit K, putative	172.554	1952.11	7.00754	1134.09	1455.1	1535.73	6.8448	6.59919	5.44921	6.54182	6.45956	6.88552	Late-Early	0.00981722	6.46335	0.0301014	0.976587	0.992117	-6.72117
PY17X_0316300	1184.47	18198.6	199.057	11273.8	14380.5	7306.26	17574.4	17532.8	18119.9	10695	11515	9444.25		PY17X_0411200	trafficking protein particle complex subunit 4, putative	71.3687	423.383	0	204.122	283.912	458.678	5.57701	4.39552	1.54087	4.07068	4.104	5.14325	Late-Early	-0.307568	4.13856	-0.453088	0.660294	0.83902	-6.12657
PY17X_0316400	8.96697	114.702	0.985066	61.2028	79.1877	133.034	22.0748	18.3348	14.8779	9.63335	10.5207	28.532		PY17X_0411300	conserved Plasmodium protein, unknown function	53.296	583.297	3.89403	360.931	562.758	699.414	5.15915	4.85733	4.67642	4.89144	5.08981	5.75138	Late-Early	0.245014	5.07092	0.567553	0.583032	0.786052	-6.3183
PY17X_0316500	152.901	3637.25	33.8547	4276.8	5652.47	2730.2	1666.14	2573.53	2263.3	2979.69	3324.07	2591.86		PY17X_0411400	conserved Plasmodium protein, unknown function	47.0487	683.977	6.03589	248.72	453.737	366.048	4.98106	5.08686	5.24926	4.35514	4.77946	4.8182	Late-Early	-0.407748	4.87833	-1.07137	0.30953	0.550591	-5.90614
PY17X_0316600	260.745	3180.8	39.1268	1434.21	1648.76	971.236	139.104	110.183	128.063	48.9206	47.4695	45.1405		PY17X_0411600	pre-mRNA splicing factor, putative	124.007	902.89	21.0975	580.556	540.618	587.108	6.3698	5.48721	6.97367	5.5764	5.03196	5.49906	Late-Early	-0.505392	5.82301	-1.74342	0.112302	0.303306	-5.33047
PY17X_0316700	231.281	4025.27	22.1369	2592.69	3709.79	2521.32	36.9148	41.717	21.6772	26.4585	31.9554	35.0596		PY17X_0411700	valine--tRNA ligase, putative	36.0529	722.449	6.03943	323.289	430.349	414.045	4.60164	5.16575	5.25004	4.73277	4.70319	4.99573	Late-Early	-0.223063	4.90819	-0.572169	0.58002	0.784113	-6.28475
PY17X_0316800	437.025	5281.52	32.0498	6749.65	7796.31	7136.09	327.297	256.833	147.26	323.2	315.108	465.601		PY17X_0411800	phosphatidylinositol 3- and 4-kinase, putative	62.0806	515.407	8.05073	500.887	679.061	816.096	5.37737	4.67897	5.63692	5.36364	5.36062	5.97382	Late-Early	0.585488	5.39856	1.72251	0.116141	0.310477	-5.20147
PY17X_0316900	2053.33	13223.9	380.588	11428.5	20746.2	12577.8	183.917	76.9091	209.142	65.4496	100.285	98.1486		PY17X_0411900	kinase-related protein PKRP, putative	196.365	1373.36	12.0853	183.245	462.245	307.027	7.03079	6.09202	6.19454	3.91542	4.80623	4.56491	Late-Early	-1.96243	5.43399	-5.34848	0.000340445	0.0152832	0.444907
PY17X_0317000	86.9159	895.291	7.02288	1516.56	1936.93	1483.36	46.1787	30.8861	22.8919	51.5176	55.5381	68.6604		PY17X_0412000	conserved protein, unknown function	56.3815	673.034	3.78027	270.969	362.075	313.324	5.23961	5.06361	4.63858	4.47851	4.45429	4.59416	Late-Early	-0.59946	4.74479	-1.64706	0.131006	0.333914	-5.17593
PY17X_0317100	0	0.983954	0	0	0	2.97359	0	0.035117	0	0	0	0.142392		PY17X_0412100	dolichyl-diphosphooligosaccharide--protein glycosyltransferase subunit OST1, putative	109.1	757.111	5.02908	301.15	429.485	531.073	6.18582	5.23332	5.00791	4.63059	4.7003	5.35447	Late-Early	-0.65809	5.1854	-1.86208	0.0926274	0.266602	-5.01375
PY17X_0317200	65.9242	923.028	8.02416	565.082	1026.17	313.08	37.1544	33.7782	27.7453	20.3625	31.2119	15.3723		PY17X_0412200	plasmepsin VI, putative	54.0038	731.655	3.014	439.648	827.068	171.031	5.17801	5.18401	4.35399	5.17571	5.64489	3.72267	Late-Early	0.000687439	4.87655	0.000976769	0.99924	0.999441	-6.39038
PY17X_0317300	207.387	1772.79	6.0427	652.59	1253.83	980.085	9.97368	5.53587	1.78291	2.00663	3.25421	4.10634		PY17X_0412300	ATP synthase F0 subunit d-like protein, putative	376.233	4861.99	32.1732	2697.06	4094.52	3769.72	7.96712	7.91548	7.57091	7.7913	7.95181	8.18078	Late-Early	0.0850378	7.89623	0.334181	0.745244	0.886622	-6.81755
PY17X_0317400	321.613	4504.91	51.3022	2398.9	3115.37	1713.72	361.932	329.182	354.204	172.608	189.207	168.016		PY17X_0412400	heptatricopeptide repeat-containing protein, putative	6.00315	133.535	0	72.9962	73.8873	81.983	2.11086	2.73447	1.54087	2.59346	2.16914	2.66637	Late-Early	-0.159262	2.30253	-0.214776	0.834319	0.930313	-5.82712
PY17X_0317500	1691.67	18676.3	264.925	4921.44	6292.8	4005.94	846.812	607.041	813.614	157.514	170	174.7		PY17X_0412500	HTH domain-containing protein, putative	208.898	3794.56	52.4602	3272.39	5074.06	1619.51	7.11982	7.55791	8.26771	8.07021	8.26122	6.96213	Late-Early	0.232554	7.7065	0.588465	0.569456	0.776731	-6.66267
PY17X_0317600	0	3.90081	0	0	0	0	0	0.150086	0	0	0	0		PY17X_0412600	E3 ubiquitin-protein ligase, putative	6.0053	159.109	4.02309	85.2034	121.856	61.0328	2.11134	2.9864	4.71818	2.81514	2.8871	2.24363	Late-Early	-0.104166	2.9603	-0.163491	0.873435	0.946989	-6.02455
PY17X_0317700	0	0	0	0	0	0	0	0	0	0	0	0		PY17X_0412700	tetratricopeptide repeat protein, putative	35.0474	494.682	2.01283	97.5492	156.773	260.03	4.56139	4.61982	3.87018	3.0093	3.24929	4.32565	Late-Early	-1.14903	3.93927	-1.93419	0.0822841	0.247978	-4.61996
PY17X_0317800	0	0	0	0	0	0	0	0	0	0	0	0		PY17X_0412800	26S proteasome regulatory subunit RPN12, putative	328.613	3347.02	16.0477	1372.45	2231.76	2507.64	7.77216	7.37688	6.58943	6.81693	7.07644	7.59275	Late-Early	-0.270085	7.2041	-0.82472	0.429034	0.668505	-6.47637
PY17X_0317900	0	0	0	0	0	0	0	0	0	0	0	0		PY17X_0412900	glycogen synthase kinase-3 beta, putative	16.0003	537.894	4.01839	971.827	1200.18	986.184	3.45414	4.74052	4.71668	6.31916	6.18179	6.24679	Late-Early	1.82923	5.27651	3.95868	0.00276835	0.0372829	-1.41667
PY17X_0318000	0	0	0	4.07396	2.99641	0	0	0	0	0.013748	0.008535	0		PY17X_0413000	major facilitator superfamily-related transporter, putative	167.166	1581.3	17.1007	1408.79	1330.43	1448.19	6.79917	6.29535	6.67843	6.85461	6.33037	6.80088	Late-Early	0.176948	6.62647	0.634252	0.540354	0.758903	-6.57107
PY17X_0318100	70.0114	667.647	3.01438	486.096	754.416	516.092	23.7095	14.681	6.2629	10.5252	13.7879	15.2264		PY17X_0413300	60S ribosomal protein L26, putative	2250.5	32558	330.776	20879.8	28702	20013.2	10.5461	10.6587	10.9128	10.7437	10.761	10.589	Late-Early	-0.0107678	10.7019	-0.0446645	0.965267	0.986938	-6.90827
PY17X_0318200	0	3.96851	0	1.00189	0	0	0	0.159554	0	0.039664	0	0		PY17X_0413400	conserved Plasmodium protein, unknown function	12.9813	70.2931	0	54.4024	61.9364	50.9721	3.16261	1.81354	1.54087	2.17266	1.91647	1.98606	Late-Early	-0.129412	2.0987	-0.188502	0.854307	0.939116	-5.86913
PY17X_0318300	15.9702	1.98373	0	5.0303	5.99401	6.99569	8.59788	0.069346	0	0.173153	0.174154	0.328118		PY17X_0413500	conserved Plasmodium protein, unknown function	59.9383	1286.75	13.0414	772.777	1070.16	674.168	5.32711	5.99808	6.30018	5.9887	6.01645	5.69838	Late-Early	0.116553	5.88815	0.368036	0.720626	0.875184	-6.55922
PY17X_0318400	197.578	1693.5	9.01521	794.534	846.695	444.138	144.633	80.4951	40.4882	37.1873	33.4495	28.3246		PY17X_0413600	ubiquitin-protein ligase, putative	243.261	2261.15	20.1206	1216.51	1558.01	1747.23	7.33904	6.81116	6.90689	6.64299	6.5581	7.07161	Late-Early	-0.225269	6.8883	-0.852946	0.413932	0.656051	-6.44648
PY17X_0318500	203.47	1009.51	4.01152	369.001	389.196	460.678	118.268	38.1007	14.3054	13.7135	12.2087	23.3283		PY17X_0413700	conserved protein, unknown function	63.8155	1015.66	9.00591	627.974	921.859	805.283	5.41682	5.65691	5.7897	5.68957	5.80134	5.95459	Late-Early	0.218643	5.71815	0.679153	0.51267	0.737481	-6.36555
PY17X_0318600	0	40.6668	1.00263	6.03863	12.9898	6.99726	0	1.40383	3.27027	0.205263	0.372696	0.324088		PY17X_0413800	YGGT family protein, putative	0	147.565	0	56.4284	87.8283	125.726	-1.59028	2.87809	1.54087	2.22494	2.41696	3.28021	Late-Early	0.196628	1.7918	0.170865	0.867786	0.944556	-5.70571
PY17X_0318700	0	1.98148	0	1.00405	2.99219	0	0	0.071455	0	0.035653	0.089683	0		PY17X_0413900	conserved Plasmodium protein, unknown function	81.0772	1002.39	2.01174	600.712	716.131	1141.16	5.75982	5.63795	3.86956	5.62559	5.43724	6.45726	Late-Early	0.146125	5.46457	0.284816	0.781679	0.900603	-6.45366
PY17X_0318800	0	0	0	2.03834	0	0	0	0	0	0.074441	0	0		PY17X_0414000	Ras-like G protein, putative	43.0466	711.267	9.0544	306.564	374.525	330.043	4.85421	5.14326	5.79704	4.65626	4.503	4.66904	Late-Early	-0.491724	4.93713	-1.39314	0.194192	0.423297	-5.57232
PY17X_0318900	0	13.8877	0	4.01153	5.98399	0	0	0.540092	0	0.153619	0.193422	0		PY17X_0414100	conserved Plasmodium protein, unknown function	32.0201	703.254	2.01085	178.328	323.665	45.0069	4.43298	5.12693	3.86905	3.87629	4.29274	1.80836	Late-Early	-1.08962	3.90106	-1.30232	0.222411	0.45874	-5.36843
PY17X_0319000	0.99772	15.8985	0	6.04781	8.99189	3.99726	0.593778	0.614365	0	0.230127	0.288802	0.20725		PY17X_0414200	conserved Plasmodium protein, unknown function	224.097	2999.8	29.1496	3857.24	5162.41	2942.29	7.22092	7.2189	7.43081	8.3074	8.28613	7.82332	Late-Early	0.890249	7.71458	3.20344	0.00960502	0.0697256	-3.0129
PY17X_0319100	7.99302	80.3473	1.0034	30.2238	47.9904	19.0045	4.1121	2.68399	3.16702	0.994161	1.33242	0.851779		PY17X_0414300	conserved Plasmodium protein, unknown function	23.0167	277.212	3.01668	217.939	317.652	578.086	3.96534	3.78545	4.35509	4.16495	4.26573	5.47673	Late-Early	0.623965	4.33555	1.02661	0.329136	0.572192	-5.78834
PY17X_0319200	3.99518	176.925	1.00294	54.4221	75.9999	97.036	2.29144	6.58897	3.52917	1.99574	2.35245	4.84868		PY17X_0414400	conserved Plasmodium protein, unknown function	13.0136	58.7836	0	12.1864	18.9688	67.992	3.16606	1.55756	1.54087	0.0590711	0.235247	2.39821	Late-Early	-1.14343	1.49284	-1.28748	0.227331	0.463915	-5.07888
PY17X_0319300	0	67.3844	0	30.1505	55.8884	27.9542	0	2.3678	0	1.04322	1.63224	1.31793		PY17X_0414500	HSP20-like chaperone, putative	283.604	3513.82	40.1075	5080.94	5875.39	5870.64	7.56	7.44703	7.88455	8.70488	8.47275	8.81977	Late-Early	1.15661	8.14816	4.64765	0.000946599	0.0232365	-0.690691
PY17X_0319400	1.99792	61.5624	1.00317	29.1967	38.9956	44.011	1.08822	2.17726	3.35225	1.01678	1.14627	2.08842		PY17X_0414600	vesicle transport v-SNARE protein, putative	111.556	3158.83	30.9726	2180.28	3060.85	1692.56	6.2178	7.29341	7.5169	7.48449	7.53211	7.02576	Late-Early	0.386173	7.17841	1.29466	0.224938	0.461274	-5.93161
PY17X_0319501	0	17.9198	0	19.1043	11.9995	0	0	0.640731	0	0.672623	0.356603	0		PY17X_0414700	conserved Plasmodium protein, unknown function	38	591.27	3.01372	355.433	609.877	1263.25	4.67651	4.8769	4.35387	4.86933	5.20571	6.60384	Late-Early	0.590404	5.09769	0.821348	0.430863	0.670535	-6.07867
PY17X_0319601	0	0	0	0	0	0	0	0	0	0	0	0		PY17X_0414800	conserved Plasmodium protein, unknown function	30.0461	493.201	5.0333	163.701	301.533	392.041	4.34264	4.6155	5.00901	3.75319	4.19072	4.91704	Late-Early	-0.330591	4.47135	-0.62815	0.544182	0.761061	-6.19279
PY17X_0319701	3.99518	334.949	1.00294	230.732	254.303	144.765	2.29144	12.4741	3.52917	8.46127	7.87153	7.2336		PY17X_0414900	DER1-like protein, putative	0	35.5539	0	21.1659	45.9489	38.9499	-1.59028	0.840087	1.54087	0.831219	1.48973	1.60229	Late-Early	0.784287	0.785654	0.76433	0.462573	0.697835	-5.34019
PY17X_0319801	0	35.234	0	9.0991	8.64545	18.0468	0	1.28078	0	0.325694	0.261203	0.880185		PY17X_0415000	serine/threonine protein phosphatase 6, putative	97.8916	1448.62	16.0492	2077.06	1914.91	1786.45	6.03019	6.16897	6.58957	7.41454	6.85559	7.10363	Late-Early	0.976556	6.69375	3.08752	0.011681	0.0778163	-3.12681
PY17X_0319901	0	0	0	4.07667	0	0	0	0	0	0.158655	0	0		PY17X_0415100	conserved Plasmodium protein, unknown function	74.8591	1242.21	7.01419	441.592	585.213	557.165	5.64543	5.94728	5.45049	5.18207	5.14621	5.4236	Late-Early	-0.592659	5.46585	-1.78521	0.104972	0.291245	-5.10723
PY17X_0320001	0	0	0	0	0	0	0	0	0	0	0	0		PY17X_0415200	conserved protein, unknown function	34.8591	339.392	0	160.849	117.94	175.825	4.55373	4.07694	1.54087	3.7279	2.84017	3.76244	Late-Early	-0.811111	3.41701	-1.15272	0.276212	0.516065	-5.43906
PY17X_0320101	0	13.8648	0	6.03293	9.98003	21.9652	0	0.469577	0	0.201196	0.280933	0.998137		PY17X_0415400	conserved Plasmodium protein, unknown function	6.00571	112.713	0	38.5784	81.8847	59.992	2.11143	2.4909	1.54087	1.68216	2.31646	2.21902	Late-Early	-0.196442	2.06014	-0.260921	0.799523	0.910769	-5.78062
PY17X_0320201	0.997273	16.6582	0	1.12428	9.70534	0	0.625165	0.678053	0	0.045062	0.328341	0		PY17X_0415500	conserved Plasmodium protein, unknown function	0	22.6343	0	11.1214	22.9552	34.9684	-1.59028	0.199965	1.54087	-0.0674248	0.503992	1.44881	Late-Early	0.443652	0.339322	0.388987	0.705555	0.863616	-5.49168
PY17X_0320301	0	8.91653	0	1.00514	2.99399	6.98866	0	0.309446	0	0.034349	0.086361	0.32542		PY17X_0415600	zinc finger protein, putative	27.878	130.658	0.998519	59.6218	119.208	110.047	4.23642	2.70317	3.12441	2.30368	2.85553	3.08886	Late-Early	-0.447356	3.05201	-0.799639	0.442762	0.682425	-5.82059
PY17X_0320401	0.99782	89.4528	0	21.105	28.6739	10.9926	0.58053	3.37927	0	0.785076	0.900312	0.557175		PY17X_0415700	eukaryotic translation initiation factor 4E, putative	429.785	8840.29	74.0552	8802.76	8879.55	5958.81	8.15887	8.77796	8.76111	9.49768	9.06851	8.84127	Late-Early	0.537325	8.8509	1.97723	0.0766357	0.235835	-5.11295
PY17X_0320501	0	2.47865	0	6.69668	5.10906	0	0	0.090155	0	0.239846	0.154452	0		PY17X_0415900	conserved Plasmodium protein, unknown function	21.0321	82.1315	0	19.325	29.9474	26.999	3.83814	2.03662	1.54087	0.703112	0.880405	1.08165	Late-Early	-1.63756	1.68013	-2.28433	0.0458071	0.172269	-3.78522
PY17X_0320601	0	0	0	0	1.99815	4.99553	0	0	0	0	0.070664	0.285191		PY17X_0416000	conserved Plasmodium protein, unknown function	315.002	4936.4	58.0163	8383.43	10202.3	12629.4	7.71123	7.93739	8.41164	9.42727	9.26883	9.9249	Late-Early	1.6568	8.78021	5.74394	0.000197173	0.0114422	0.910635
PY17X_0320701	0	72.7201	3.00612	99.6592	68.1929	98.1	0	2.82237	11.0239	3.80869	2.19977	5.10846		PY17X_0416100	ribosomal protein L47, mitochondrial, putative	115.687	1648.1	10.0092	759.961	1050.61	900.308	6.27003	6.35503	5.93445	5.96459	5.98985	6.11542	Late-Early	-0.282873	6.1049	-0.985863	0.347778	0.590051	-6.19919
PY17X_0320801	0	2.97434	0	1.00333	7.97887	0	0	0.112053	0	0.03722	0.249834	0		PY17X_0416200	male development protein MD3, putative	52.9768	665.944	7.02784	451.074	515.116	158.033	5.15056	5.04834	5.45311	5.21268	4.96231	3.60899	Late-Early	-0.39281	4.906	-0.658447	0.52533	0.746483	-6.26503
PY17X_0320901	0	23.7954	0	23.1034	20.9578	4.99153	0	0.864981	0	0.826966	0.633192	0.243449		PY17X_0416300	STONES protein, putative	52.0727	737.431	3.01942	1186.14	1563.92	1132.13	5.12596	5.19535	4.35621	6.60653	6.56357	6.4458	Late-Early	1.42285	5.71557	3.82564	0.00343066	0.0412922	-1.7032
PY17X_0321001	94.7581	782.06	11.3521	122.586	221.662	142.758	69.3656	37.1727	50.9834	5.73752	8.75694	9.10429		PY17X_0416400	zinc finger protein, putative	249.571	3465.68	16.036	1840.18	2072.29	1895.54	7.37591	7.42714	6.58841	7.23989	6.96952	7.18912	Late-Early	-0.208422	7.13166	-0.744306	0.47406	0.705568	-6.51282
PY17X_0321101	0	0	0	0	0	0	0	0	0	0	0	0		PY17X_0416500	conserved Plasmodium protein, unknown function	33.9153	64.6462	0	69.4741	135.894	62.9544	4.5147	1.69361	1.54087	2.52261	3.0438	2.28799	Late-Early	0.187896	2.6006	0.233958	0.819804	0.921933	-5.99163
PY17X_0321201	1.12145	107.43	0	32.2773	42.7755	33.9772	0.63261	3.93496	0	1.16415	1.30223	1.66979		PY17X_0416600	microneme associated antigen, putative	0	36.6699	1.00285	16.1125	29.9753	4.99816	-1.59028	0.884064	3.12858	0.448063	0.881724	-1.24071	Late-Early	-0.39853	0.418574	-0.307799	0.76464	0.89215	-5.49266
PY17X_0321301	9.99069	45.6452	2.00664	41.2962	35.994	56.0133	5.24372	1.55559	6.46154	1.38582	1.01955	2.56125		PY17X_0416700	ribosomal protein L27, mitochondrial, putative	80.9035	473.057	2.00592	111.739	188.995	99.0255	5.75674	4.5554	3.86621	3.20429	3.51817	2.93734	Late-Early	-1.63013	3.97303	-3.35611	0.00743461	0.061951	-2.42005
PY17X_0321401	0	5.95926	0	1.00298	1.99594	4.99059	0	0.23933	0	0.039664	0.066624	0.268917		PY17X_0416800	conserved Plasmodium protein, unknown function	73.1276	565.919	14.0973	585.169	1050.33	1196.11	5.6119	4.81373	6.4085	5.5878	5.98947	6.52508	Late-Early	0.862799	5.82275	2.33835	0.0418015	0.162804	-4.33844
PY17X_0321501	0	93.9143	0	49.8512	52.5083	76.5403	0	3.84498	0	2.00972	1.78676	4.20449		PY17X_0416900	inorganic pyrophosphatase, putative	299.863	5294.4	33.1304	4274.71	5216.9	3205.68	7.64029	8.03839	7.61257	8.45564	8.30127	7.94698	Late-Early	0.349795	7.99919	1.35231	0.206481	0.438573	-5.93847
PY17X_0321601	0	13.9998	0	10.7361	13.0748	0	0	0.522746	0	0.394741	0.405769	0		PY17X_0417000	CS domain-containing protein, putative	175.222	2583.59	16.1007	823.577	1073.5	1057.13	6.86687	7.00345	6.59405	6.0805	6.02093	6.34696	Late-Early	-0.778836	6.48546	-2.80473	0.0188866	0.102185	-3.65061
PY17X_0321901	8.49158	152.865	2.00647	95.6784	87.9873	45.011	4.54884	5.31712	6.5943	3.27703	2.5437	2.10062		PY17X_0417100	kinetochore protein NUF2, putative	107.017	725.832	5.02393	668.815	1070.18	1211.22	6.15814	5.17249	5.00657	5.7804	6.01647	6.54318	Late-Early	0.606099	5.77954	1.6793	0.124455	0.322833	-5.29057
PY17X_0322001	0	2.95101	0	0	0.989528	0	0	0.112053	0	0	0.031229	0		PY17X_0417200	formate-nitrite transporter, putative	432.539	5790.96	49.1535	5041.25	4914.66	3809.95	8.16807	8.16772	8.17469	8.69357	8.21518	8.19609	Late-Early	0.199889	8.26922	0.775652	0.456159	0.694031	-6.5843
PY17X_0322101	0	7.95837	0	15.1812	32.9327	27.9428	0	0.345993	0	0.6499	1.19	1.62995		PY17X_0417300	protein YOP1, putative	295.175	5926.68	51.0402	6058.38	6350.85	8723.89	7.61759	8.20113	8.2285	8.9587	8.585	9.39118	Late-Early	1.00128	8.49702	3.19223	0.00978808	0.0700776	-3.08381
PY17X_0322201	21.9343	156.03	0	91.2724	118.912	86.3531	13.3601	6.17091	0	3.55451	3.9088	4.58228		PY17X_0417400	40S ribosomal protein S15A, putative	1093.49	16091.7	125.312	10917.6	12582.6	11555.7	9.5051	9.64207	9.516	9.80829	9.57136	9.79673	Late-Early	0.159628	9.63993	0.696369	0.502286	0.730131	-6.67282
PY17X_0322301	0	17.8969	0	9.04861	15.0226	14.9766	0	0.623674	0	0.310499	0.435115	0.700252		PY17X_0417500	zinc finger protein, putative	231.24	1784.13	13.0778	464.059	770.024	591.078	7.26609	6.46942	6.30405	5.25358	5.54185	5.50877	Late-Early	-1.28422	6.05729	-4.38834	0.00140679	0.0267673	-1.03388
PY17X_0322401	5.07411	110.837	1.00306	26.8318	48.1117	87.9418	2.83512	4.02115	3.43843	0.958549	1.45076	4.28078		PY17X_0417600	arginase, putative	80.9701	1455.01	13.0529	1100.75	1264.05	1275.26	5.75792	6.17532	6.3014	6.49879	6.25657	6.61749	Late-Early	0.402043	6.26791	1.27788	0.230563	0.466772	-5.87039
PY17X_0322501	8.97817	368.166	0	79.3329	145.631	77.9444	5.52037	14.6987	0	3.1188	4.83247	4.17525		PY17X_0417700	dynein intermediate light chain, putative	13.012	83.4659	1.00582	15.2155	25.9688	8.00112	3.16589	2.05974	3.13143	0.367975	0.678377	-0.612002	Late-Early	-2.26991	1.46523	-2.96819	0.0143002	0.0874331	-2.76492
PY17X_0322601	91.4085	1692.05	20.0563	1116.14	1219.27	1035.51	53.8552	64.7309	72.4965	42.0448	38.768	53.1513		PY17X_0417800	Maf-like protein, putative	90.0192	881.371	6.02917	351.04	482.698	472.083	5.90987	5.45243	5.24777	4.85141	4.86863	5.18477	Late-Early	-0.634861	5.25248	-1.96877	0.077717	0.237877	-4.84089
PY17X_0322701	0	14.1088	0	3.53598	3.99435	0	0	0.238451	0	0.058846	0.056109	0		PY17X_0417900	conserved Plasmodium protein, unknown function	2.00103	190.932	1.00527	93.1773	142.861	174.028	0.732246	3.24869	3.1309	2.94349	3.11566	3.74766	Late-Early	0.303338	2.81977	0.352732	0.731715	0.879823	-5.83716
PY17X_0322801	194.366	1912.33	27.2664	990.78	1582.73	796.732	143.088	91.4121	123.15	46.6354	62.8817	51.0992		PY17X_0418000	vacuolar protein sorting-associated protein 46, putative	102.583	1856	15.9838	3277.22	4666.91	1773.72	6.09738	6.52637	6.58385	8.07234	8.14056	7.09331	Late-Early	1.39223	7.08564	3.63643	0.0046717	0.0482968	-2.19143
PY17X_0322901	46.5385	360.963	1.35767	158.636	192.648	68.79	33.5008	16.8718	5.99599	7.30129	7.48414	4.31405		PY17X_0418100	exoribonuclease II, putative	173.284	1767.97	18.1224	639.004	1115.34	1247.12	6.85087	6.45629	6.75984	5.71467	6.07607	6.58531	Late-Early	-0.477182	6.40718	-1.48498	0.168808	0.388351	-5.71203
PY17X_0323001	2.9916	72.1752	0	21.2645	37.1772	22.739	1.99026	3.11782	0	0.904517	1.33481	1.31794		PY17X_0418200	conserved Plasmodium protein, unknown function	36.0538	213.181	0	43.7309	97.8291	132.995	4.60167	3.40731	1.54087	1.86085	2.5717	3.36098	Late-Early	-1.11174	2.89056	-1.46042	0.1753	0.397235	-5.05178
PY17X_0400003	6.51538	0	0	1.009	0.501978	1.0041	4.00582	0	0	0.039664	0.016656	0.053783		PY17X_0418300	coatomer subunit beta, putative	277.368	3271.29	17.1084	877.52	1580.79	1551.18	7.52798	7.34387	6.67907	6.17197	6.57904	6.89996	Late-Early	-0.795584	6.86698	-2.50964	0.03124	0.136792	-4.18277
PY17X_0400005	0	0	0	0	0	0	0	0	0	0	0	0		PY17X_0418400	TFIIS domain-containing protein	73.0943	975.989	14.0886	461.246	690.043	739.087	5.61124	5.59946	6.40764	5.24482	5.38374	5.83092	Late-Early	-0.171294	5.67964	-0.513392	0.618986	0.812113	-6.53954
PY17X_0400007	0	26.7604	0	6.28238	7.98393	9.98341	0	0.95223	0	0.220126	0.236126	0.476639		PY17X_0418500	autophagy-related protein 3, putative	201.802	2636.23	22.5473	3925.42	5235.38	3397.83	7.07009	7.03254	7.0674	8.33268	8.30637	8.03095	Late-Early	1.17103	7.64001	4.40081	0.00137995	0.0266522	-1.02502
PY17X_0400011	25.9705	1220.01	5.0152	530.72	599.098	570.145	14.5735	44.4531	17.2662	19.0416	18.1433	27.8732		PY17X_0418700	conserved protein, unknown function	19.9491	214.349	1.00112	332.468	448.332	411.138	3.76368	3.41518	3.12691	4.7731	4.76219	4.98558	Late-Early	1.30237	4.13777	2.69971	0.0225908	0.113878	-3.34516
PY17X_0400015	0	0	0	0	0.998113	0	0	0	0	0	0.028906	0		PY17X_0418800	high molecular weight rhoptry protein 3, putative	5332.43	85686	881.556	113997	166837	103473	11.7904	12.0548	12.3256	13.1925	13.3002	12.9592	Late-Early	1.02905	12.6038	3.80261	0.00356122	0.0423521	-2.04675
PY17X_0400019	0	14.1932	0	6.05833	4.00651	0	0	0.601968	0	0.253013	0.141233	0		PY17X_0418900	dynein heavy chain, putative	97.1926	575.773	0	25.4656	81.8478	43.0019	6.0199	4.83861	1.54087	1.09239	2.31581	1.74335	Late-Early	-3.16819	2.92516	-4.07757	0.00228978	0.0333765	-1.17097
PY17X_0400023	0	71.4854	2.00474	52.3678	62.9225	63.9736	0	2.60644	6.90646	1.88015	1.90684	3.12962		PY17X_0419000	mitochondrial carrier protein, putative	124.174	1561	12.0778	646.947	823.053	756.085	6.37174	6.27672	6.19368	5.73248	5.63787	5.8637	Late-Early	-0.562367	6.0127	-2.02508	0.0707864	0.225386	-4.8697
PY17X_0400025	0	0	0	0	0	0	0	0	0	0	0	0		PY17X_0419100	nucleoporin NUP221, putative	138.243	1134.7	8.0557	790.185	1064.23	1009.09	6.52599	5.81674	5.63776	6.02082	6.00843	6.2799	Late-Early	0.0560699	6.04827	0.19246	0.851289	0.937815	-6.68774
PY17X_0400027	0	4.95737	0	2.00899	2.99396	10.9814	0	0.180204	0	0.07191	0.090456	0.535588		PY17X_0419200	ATP synthase-associated protein, putative	59.9005	903.163	7.01629	358.715	691.17	680.193	5.32621	5.48765	5.45089	4.88256	5.3861	5.71121	Late-Early	-0.126795	5.3741	-0.310888	0.76236	0.890701	-6.51605
PY17X_0400031	0	0.993114	1.00217	4.21093	4.25322	0	0	0.036691	3.4984	0.153192	0.130604	0		PY17X_0419300	copper-transporting ATPase, putative	203.356	1726.06	16.1113	633.147	1086.18	616.057	7.08113	6.42169	6.59497	5.7014	6.03787	5.56844	Late-Early	-0.882538	6.23425	-2.85811	0.0172446	0.0976714	-3.56333
PY17X_0400035	13.9977	92.308	0	14.2616	24.0926	13.0042	9.36041	4.00806	0	0.609761	0.869474	0.757599		PY17X_0419400	replication protein A1, small fragment	187.057	2271.66	18.0897	576.094	948.19	914.157	6.9609	6.81785	6.7573	5.56527	5.84195	6.13743	Late-Early	-1.00828	6.34679	-3.49213	0.00592802	0.0549922	-2.5042
PY17X_0400039	0	18.8063	0	9.2018	0	0	0	0.731675	0	0.352522	0	0		PY17X_0419500	bacterial histone-like protein, putative	136.39	2418.84	22.9621	2728.94	4172.93	3329.45	6.50659	6.9084	7.09313	7.80825	7.97917	8.00163	Late-Early	1.14134	7.38286	4.15235	0.00203409	0.0314778	-1.40189
PY17X_0400043	0	68.4714	0	50.3258	69.8585	38.9298	0	2.63681	0	1.90836	2.23598	2.01147		PY17X_0419600	ubiquitin specific protease, putative	196.311	2195.3	31.2086	1174.78	1796.42	759.077	7.03039	6.76853	7.52768	6.59265	6.76346	5.8694	Late-Early	-0.522679	6.75868	-1.48324	0.16926	0.388758	-5.74409
PY17X_0400045	0	0	0	3.03589	2.01045	0	0	0	0	0.106507	0.059534	0		PY17X_0419700	prefoldin subunit 4, putative	66.7274	719.352	2.9593	548.701	735.255	379.087	5.4807	5.15956	4.33135	5.49505	5.47524	4.86863	Late-Early	0.137682	5.13509	0.314555	0.759656	0.889749	-6.4118
PY17X_0400047	0	0	0	0	0	0	0	0	0	0	0	0		PY17X_0419800	signal peptidase complex subunit 3, putative	114.476	2012.26	14.973	2038.2	2245.76	2518.09	6.25491	6.64296	6.49255	7.3873	7.08546	7.59875	Late-Early	0.85093	6.91032	2.72749	0.0215452	0.11068	-3.74114
PY17X_0400051	20.0888	276.429	2.56705	125.184	290.572	136.454	14.7056	13.1392	11.5289	5.85913	11.4793	8.70223		PY17X_0420000	PH domain-containing protein, putative	198.713	3655.09	24.0629	722.833	1710.95	281.076	7.04789	7.50389	7.15928	5.89238	6.69316	4.43773	Late-Early	-1.67526	6.45572	-3.0482	0.0124852	0.0801725	-3.23854
PY17X_0400055	12.1334	132.621	0	264.49	339.469	116.174	8.41726	5.97388	0	11.7314	12.7093	7.02125		PY17X_0420100	AP-4 complex subunit epsilon, putative	195.291	2041.58	28.1849	1001.37	1617.76	978.105	7.02289	6.66383	7.38309	6.36235	6.61238	6.23493	Late-Early	-0.43916	6.71325	-1.56686	0.148656	0.358197	-5.6316
PY17X_0400059	43.9514	352.484	3.00923	167.734	156.056	147.682	24.4522	12.7333	10.2713	5.96652	4.68553	7.15799		PY17X_0420200	GTPase-activating protein, putative	252.844	1955.87	25.0934	1436.91	1828.21	1064.24	7.39468	6.60197	7.21857	6.88311	6.78876	6.35662	Late-Early	-0.243134	6.87395	-0.794057	0.445856	0.684461	-6.50408
PY17X_0400063	0	156.92	1.00228	41.2258	70.5624	50.978	0	5.82221	3.51372	1.50618	2.17601	2.53778		PY17X_0420300	60S ribosomal protein L32, putative	3041.18	44340.9	455.89	18767.8	27424.1	13018	10.9804	11.1044	11.375	10.5899	10.6953	9.96862	Late-Early	-0.800671	10.7856	-2.86273	0.0171095	0.097325	-3.66928
PY17X_0400065	0	0	0	0	0	0	0	0	0	0	0	0		PY17X_0420400	LCCL domain-containing protein	40.0644	694.5	2.01352	88.4833	200.681	67.0067	4.75186	5.10887	3.87058	2.86932	3.6045	2.3773	Late-Early	-1.80195	3.76374	-3.32644	0.00781289	0.0628704	-2.3771
PY17X_0400067	0	44.7535	0	14.6719	11.9755	11.9757	0	1.92581	0	0.621684	0.428311	0.691432		PY17X_0420500	alpha tubulin 1	72.5761	1700.11	11.437	4094.77	4391.44	2058.1	5.60105	6.39984	6.11824	8.3936	8.0528	7.30779	Late-Early	1.82335	6.97889	4.54595	0.00110447	0.0244499	-0.683008
PY17X_0400071	24.9585	218.578	2.00465	132.571	131.033	163.033	16.254	9.2428	8.00947	5.52004	4.60527	9.24985		PY17X_0420600	protein hook, putative	168.188	918.069	11.0671	574.939	809.292	338.043	6.80794	5.51125	6.07283	5.56238	5.61356	4.70354	Late-Early	-0.673233	5.71192	-1.51102	0.162154	0.378116	-5.61665
PY17X_0400075	0	0	0	0	0	0	0	0	0	0	0	0		PY17X_0420700	nucleoporin NUP138, putative	171.257	1484.14	20.1323	497.579	952.606	666.071	6.83395	6.2039	6.90771	5.35409	5.84865	5.68096	Late-Early	-0.827973	6.13821	-2.7777	0.019777	0.10529	-3.70161
PY17X_0400079	0	23.6895	0.501215	11.2705	19.0403	0	0	0.831488	1.66223	0.389532	0.555459	0		PY17X_0420800	ATP-dependent RNA helicase DDX60, putative	265.484	2222.62	17.12	663.691	1070.75	1046.09	7.46492	6.78637	6.68001	5.76932	6.01723	6.33183	Late-Early	-0.956578	6.50828	-3.374	0.00721571	0.0606339	-2.72707
PY17X_0400083	38.0381	207.83	3.0075	128.728	139.63	103.061	23.9315	8.49017	11.6087	5.1782	4.74092	5.64891		PY17X_0420900	conserved protein, unknown function	190.355	1775.95	7.04982	746.262	1453.62	1613.27	6.98606	6.46278	5.45731	5.93837	6.45809	6.95657	Late-Early	-0.132824	6.37653	-0.332491	0.74648	0.886622	-6.67516
PY17X_0400085	0	0	0	0	0	0	0	0	0	0	0	0		PY17X_0421000	ras-related protein RAB7, putative	717.419	10997.9	89.971	12169.3	14031.3	6967.57	8.8974	9.093	9.04026	9.96488	9.72857	9.06689	Late-Early	0.512593	9.2985	1.81866	0.0994254	0.280701	-5.36669
PY17X_0400089	0	12.3163	0	7.03685	6.98541	9.98394	0	0.423945	0	0.238509	0.199847	0.461096		PY17X_0421100	protein RER1, putative	153.416	1957.82	8.99434	1511.42	1449.18	1390.56	6.67572	6.6034	5.78794	6.95603	6.45367	6.74231	Late-Early	0.136555	6.53651	0.430245	0.676271	0.847449	-6.62746
PY17X_0400091	0	3.83323	0.501174	13.093	15.1941	10.4305	0	0.140371	1.73408	0.472117	0.462451	0.51248		PY17X_0421200	conserved protein, unknown function	5.96676	263.4	0.995272	98.8459	165.435	99.0481	2.10277	3.71185	3.12128	3.02825	3.32663	2.93767	Late-Early	-0.110112	3.03807	-0.179459	0.861212	0.942067	-5.94333
PY17X_0400093	0	0	0	0	0	0	0	0	0	0	0	0		PY17X_0421300	Plasmodium exported protein, unknown function	11.0114	299.296	4.02394	390.707	498.758	141.019	2.93472	3.89584	4.71845	5.00565	4.9158	3.44519	Late-Early	1.09458	4.15261	1.49732	0.165626	0.3828	-5.12202
PY17X_0400095	1.99611	11.9067	0	9.99451	2.99706	2.99811	1.0974	0.425036	0	0.351314	0.088922	0.143597		PY17X_0421400	fam-a protein	38.9353	246.909	1.00233	486.708	608.254	293.083	4.71114	3.61876	3.12807	5.32226	5.20187	4.49797	Late-Early	1.24286	4.41334	2.04557	0.0684135	0.221027	-4.42704
PY17X_0400097	0	0	0	0	0.998104	0	0	0	0	0	0.032237	0		PY17X_0421600	fam-b protein	772.028	8042.54	50.0559	6705.05	10327.1	3145.05	9.00317	8.64153	8.20068	9.105	9.28638	7.91944	Late-Early	-0.0185212	8.6927	-0.046814	0.963596	0.985752	-6.91461
PY17X_0400100	0	7.87881	0	0	0.988349	0	0	0.340593	0	0	0.035511	0		PY17X_0421700	reticulocyte binding protein, putative	76.1418	1364.54	8.05689	1334.99	2474.84	1747.15	5.66978	6.08274	5.63796	6.77701	7.22557	7.07155	Late-Early	1.10342	6.41077	3.32139	0.00787917	0.0628704	-2.64426
PY17X_0400200	4.5106	0	0	6.84771	10.6218	6.02343	2.63591	0	0	0.255856	0.334988	0.30666		PY17X_0422001	Plasmodium exported protein, unknown function	21.9704	338.201	8.02202	901.864	1730.88	455.121	3.89968	4.07187	5.63207	6.21143	6.70986	5.13204	Late-Early	2.15368	5.27616	3.26148	0.00871187	0.0666494	-2.58339
PY17X_0400300	91.8931	280.21	3.009	197.563	201.025	143.037	52.0161	10.299	10.4496	7.15014	6.14101	7.05373		PY17X_0422101	conserved rodent malaria protein, unknown function	1.00153	21.3644	0	25.2731	17.998	28.1407	-0.0038437	0.118517	1.54087	1.08166	0.161453	1.14034	Late-Early	0.372777	0.673166	0.391943	0.703439	0.862273	-5.54407
PY17X_0400400	0	17.8405	1.00283	5.03206	5.99509	16.9937	0	0.589316	3.12995	0.163676	0.164594	0.753163		PY17X_0422901	PIR protein	0	29.958	0	21.0672	25.1496	8.26728	-1.59028	0.596751	1.54087	0.824628	0.63302	-0.567525	Late-Early	0.124391	0.239578	0.113057	0.912254	0.967139	-5.54037
PY17X_0400500	0	16.8491	0	14.0672	9.9799	27.9536	0	0.599552	0	0.492896	0.295157	1.33459		PY17X_0423001	PIR protein	0	37.8551	0	26.6309	30.3499	12.9896	-1.59028	0.929351	1.54087	1.15573	0.899349	0.0541217	Late-Early	0.26359	0.498191	0.251791	0.806374	0.91509	-5.54081
PY17X_0400600	0	0	0	3.03389	4.02355	0	0	0	0	0.116265	0.130148	0		PY17X_0500011	fam-a protein	12.3401	474.946	4.65305	249.404	259.587	132.272	3.09231	4.56114	4.9063	4.35909	3.97501	3.35315	Late-Early	-0.190841	4.04117	-0.337051	0.743144	0.885271	-6.1461
PY17X_0400700	9.98794	194.531	2.00588	89.7316	107.353	204.059	5.72861	7.24467	7.05834	3.29058	3.32295	10.1964		PY17X_0500021	fam-b protein	34.1032	700.026	10.7966	265.141	373.723	220.4	4.52255	5.1203	6.03868	4.4472	4.49991	4.0876	Late-Early	-0.605453	4.78604	-1.57458	0.146868	0.355782	-5.30206
PY17X_0400800	0	0	0	0	0	0	0	0	0	0	0	0		PY17X_0500031	PIR protein	46.4565	1127.79	7.01972	429.573	517.561	337.45	4.96298	5.80793	5.45155	5.1423	4.96914	4.70101	Late-Early	-0.574367	5.17248	-1.59372	0.142523	0.348684	-5.28956
PY17X_0400900	0	21.8589	1.00198	4.01969	9.99195	0	0	0.836933	3.62483	0.151549	0.317973	0		PY17X_0500037	fam-a protein	16.9479	227.758	4.00771	189.897	247.497	210.007	3.53471	3.50252	4.71327	3.96673	3.90633	4.01807	Late-Early	0.372689	3.94027	0.815716	0.433929	0.674234	-5.91539
PY17X_0401000	7.98458	124.019	0	74.432	80.9207	57.9636	4.37116	4.40847	0	2.60531	2.39077	2.76451		PY17X_0500041	fam-a protein	4.63307	95.3727	0	365.037	376.135	150.869	1.76954	2.25105	1.54087	4.90774	4.50918	3.54227	Late-Early	2.55681	3.08678	3.0586	0.0122671	0.0797576	-2.65433
PY17X_0401100	5.98656	82.4591	0	29.1397	26.9755	37.9741	3.53044	3.15752	0	1.09873	0.858527	1.951		PY17X_0500067	PIR protein	3.9927	10.059	0	34.1743	0	43.9814	1.57731	-0.931596	1.54087	1.50966	-5.04784	1.77548	Late-Early	0.23931	0.0706449	0.156633	0.878695	0.950616	-5.64555
PY17X_0401200	8.98847	569.888	2.00568	256.535	317.702	355.207	5.27182	21.703	7.21705	9.62002	10.0561	18.1499		PY17X_0500077	PIR protein	59.8379	74.4574	0	22.0232	36.0923	54.4695	5.32471	1.896	1.54087	0.887202	1.14562	2.0809	Late-Early	-1.63034	2.14589	-2.42458	0.0361074	0.149012	-3.68696
PY17X_0401300	15.9733	135.192	0	65.3878	52.9473	52.3887	8.15974	4.48424	0	2.13566	1.45968	2.3315		PY17X_0500081	PIR protein	0	118.253	2.00423	77.3928	96.9353	53.8078	-1.59028	2.55983	3.86524	2.67728	2.55853	2.06343	Late-Early	0.515567	2.02234	0.512721	0.619438	0.812279	-5.61037
PY17X_0401400	0	0	0	3.0575	0	0	0	0	0	0.10973	0	0		PY17X_0500087	PIR protein	0	57.9459	3.00612	37.1748	32.1332	29.3455	-1.59028	1.53703	4.35075	1.62939	0.980423	1.19979	Late-Early	-0.0791817	1.35118	-0.0684278	0.946813	0.98031	-5.67829
PY17X_0401500	385.481	2797.25	22.0606	2446.9	3518.72	883.235	230.249	108.488	80.8418	93.4472	113.426	45.9609		PY17X_0500117	PIR protein	13.9427	39.4663	0	19.0913	11.9671	28.9828	3.262	0.988716	1.54087	0.686005	-0.407786	1.18215	Late-Early	-1.24319	1.20866	-1.65448	0.129472	0.332042	-4.61747
PY17X_0401600	0.997971	19.8322	0	5.02965	0.998828	0	0.535157	0.690544	0	0.172447	0.028906	0		PY17X_0500121	PIR protein	4.99135	30.7023	0	22.1515	38.9525	0	1.86688	0.631583	1.54087	0.895394	1.2542	-4.69966	Late-Early	-1.30972	0.248213	-0.749233	0.471217	0.703914	-5.30356
PY17X_0401700	30.9583	195.954	1.00275	107.597	128.009	114.03	18.4915	7.59987	3.67463	4.10914	4.12639	5.9338		PY17X_0500131	fam-b protein	25.5512	243.559	1.3466	129.47	239.736	166.987	4.113	3.59909	3.42575	3.4159	3.86046	3.68825	Late-Early	-0.0454922	3.68374	-0.0891488	0.930749	0.974558	-6.18307
PY17X_0401800	60.9228	129.252	1.00286	82.5251	125.002	99.0259	35.571	4.90016	3.59237	3.08076	3.93884	5.03713		PY17X_0500137	fam-a protein	61.6332	424.601	2.0051	1058.34	1181.8	453.984	5.36702	4.39966	3.86574	6.44214	6.15953	5.12843	Late-Early	1.40466	5.22709	2.11443	0.0609795	0.205173	-4.44631
PY17X_0401900	0	34.6556	0	16.0904	24.9501	2.99531	0	1.15975	0	0.530219	0.69397	0.134491		PY17X_0500141	PIR protein	54.9377	387.228	3.10282	294.593	281.793	192.286	5.20252	4.2669	4.39	4.59889	4.09321	3.8912	Late-Early	-0.36061	4.40712	-0.787579	0.449464	0.687441	-6.09305
PY17X_0402000	0	20.8787	0	3.00628	11.9756	0.99801	0	0.88489	0	0.125462	0.421851	0.056752		PY17X_0500147	PIR protein	0	55.6347	0	23.0631	20.9574	35.9313	-1.59028	1.47882	1.54087	0.952317	0.375558	1.48745	Late-Early	-0.292022	0.707457	-0.257661	0.801967	0.912292	-5.55548
PY17X_0402100	7.99126	70.5208	1.0031	27.1769	45.9963	33.0083	4.42694	2.53666	3.40922	0.962593	1.37513	1.59305		PY17X_0500200	PIR protein	0	68.9009	0	108.143	105.592	97.4186	-1.59028	1.78489	1.54087	3.15732	2.68133	2.91386	Late-Early	1.51123	1.748	1.61453	0.137926	0.342445	-4.61268
PY17X_0402200	95.8133	1119.91	8.01551	654.442	724.29	702.211	67.1106	50.9336	34.4446	29.3083	27.3786	42.85		PY17X_0500700	PIR protein	10.9805	98.1538	0	37.2359	38.9607	47.971	2.93084	2.29231	1.54087	1.63173	1.2545	1.8994	Late-Early	-0.885105	1.92494	-1.23882	0.244099	0.481721	-5.13292
PY17X_0402300	0	7.92432	0	1.00421	0.997411	0	0	0.282142	0	0.035207	0.029516	0		PY17X_0501400	reticulocyte binding protein, putative	51.0953	602.938	2.01423	652.046	1069.93	747.912	5.09889	4.90507	3.87099	5.7438	6.01613	5.84803	Late-Early	0.988491	5.24715	2.41534	0.0366788	0.150181	-3.96369
PY17X_0402400	11.9866	141.064	2.00612	58.4563	45.997	74.0187	6.69738	5.1178	6.87687	2.08831	1.38699	3.60304		PY17X_0501500	fam-b protein	3.98655	184.683	0	324.61	447.715	250.78	1.57533	3.20081	1.54087	4.73865	4.7602	4.2735	Late-Early	1.97291	3.34823	3.14096	0.0106723	0.0739637	-2.53429
PY17X_0402500	7.99197	64.5266	1.00322	49.3396	44.994	52.0128	4.29894	2.25373	3.31075	1.6969	1.30616	2.43745		PY17X_0501700	fam-a protein	0	142.165	1.00199	50.2377	85.9451	25.9883	-1.59028	2.82449	3.12775	2.05885	2.38587	1.02763	Late-Early	0.0614294	1.63905	0.0600062	0.95335	0.981923	-5.64955
PY17X_0402600	4.99736	92.0725	3.01156	67.5875	95.9631	36.0078	2.28162	2.72953	8.43563	1.97298	2.3645	1.43224		PY17X_0501800	fam-a protein	101.452	1481.91	3.83141	248.347	577.322	168.52	6.08146	6.20173	4.65571	4.35298	5.12664	3.70139	Late-Early	-1.54652	5.01999	-3.05544	0.0123331	0.0798128	-3.00184
PY17X_0402700	0	3.95845	0	1.0051	1.99491	0	0	0.132543	0	0.033139	0.055518	0		PY17X_0501900	reticulocyte binding protein, putative	61.1092	342.536	0	266.558	472.675	418.157	5.3548	4.09022	1.54087	4.45487	4.83839	5.00997	Late-Early	0.454397	4.21485	0.736034	0.478857	0.709207	-5.93061
PY17X_0402800	0	27.6847	0	18.1242	6.98613	9.9859	0	0.839786	0	0.541359	0.176134	0.406422		PY17X_0502000	fam-a protein	29.9629	296.233	4.0116	409.098	591.222	305.343	4.3387	3.88103	4.71451	5.07193	5.16093	4.55699	Late-Early	0.951898	4.62068	2.00901	0.0727028	0.229435	-4.56708
PY17X_0402900	0	55.5688	0	95.3607	119.758	101.818	0	2.12056	0	3.58333	3.7984	5.21322		PY17X_0502100	early transcribed membrane protein	431.952	8852.19	90.7484	8811.15	11092.4	6002.43	8.16612	8.7799	9.0526	9.49906	9.3895	8.8518	Late-Early	0.585007	8.9565	2.08172	0.0644096	0.212552	-4.95434
PY17X_0403000	129.843	798.103	7.02059	372.952	448.992	118.03	74.4719	29.7227	24.7042	13.6767	13.8978	5.89773		PY17X_0502300	DNA polymerase delta catalytic subunit, putative	148.208	2334.76	26.1686	1392.83	2160.63	1205.13	6.62606	6.85737	7.27794	6.83818	7.02973	6.53592	Late-Early	-0.0160251	6.86087	-0.0564116	0.956141	0.983352	-6.78867
PY17X_0403100	0.999588	167.203	2.00802	54.4975	60.9725	38.008	0.436423	4.7401	5.37873	1.52131	1.43666	1.4457		PY17X_0502400	rhoptry neck protein 12	59.8765	829.493	1.00179	923.376	1227.7	1532.47	5.32564	5.36496	3.12755	6.24542	6.21448	6.88246	Late-Early	1.09325	5.52675	2.06819	0.0658807	0.215409	-4.48892
PY17X_0403200	318.235	2849.6	24.1339	1633.26	2250.57	1572.23	76.4569	44.4538	35.5729	25.0887	29.1806	32.9081		PY17X_0502500	enoyl-CoA hydratase-related protein, putative	55.0262	1070.05	9.04699	527.143	640.463	778.126	5.20482	5.73214	5.79592	5.43728	5.27625	5.90513	Late-Early	-0.0710752	5.55859	-0.183731	0.857949	0.940715	-6.57557
PY17X_0403300	369.566	3516.03	31.2065	1004.63	1572.81	1834.19	38.8678	24.0108	20.1357	6.75549	8.92707	16.8058		PY17X_0502600	golgi re-assembly stacking protein, putative	28.9852	479.279	0	209.515	321.713	210.918	4.29164	4.57423	1.54087	4.10821	4.28403	4.0243	Late-Early	-0.118366	3.80388	-0.195705	0.848816	0.936592	-6.05921
PY17X_0403400	53.0808	682.107	5.03324	241.985	405.374	533.056	5.6652	4.72701	3.29571	1.65128	2.33489	4.95642		PY17X_0502700	phosphomannomutase, putative	16.9608	335.069	4.00581	472.856	615.611	246.078	3.53577	4.05847	4.71266	5.28064	5.2192	4.24625	Late-Early	1.15373	4.50883	2.01512	0.071968	0.227517	-4.47675
PY17X_0403500	71.6404	1214.11	10.9707	1041.63	1824.1	987.48	91.7259	100.936	86.1769	85.2712	126.042	110.149		PY17X_0502800	myosin essential light chain ELC, putative	331.645	5460.3	41.7271	14422.8	16563	6222.75	7.78539	8.0829	7.94097	10.21	9.96787	8.9038	Late-Early	1.67269	8.81515	4.64438	0.000951282	0.0232365	-0.682793
PY17X_0403600	56.0133	827.034	4.01958	550.651	679.229	741.13	18.2547	17.501	8.03689	11.474	11.9463	21.0424		PY17X_0502900	conserved Plasmodium protein, unknown function	150.099	1595.09	15.082	420.666	800.489	688.105	6.64429	6.30787	6.50268	5.11211	5.5978	5.72788	Late-Early	-0.947594	5.9821	-3.0683	0.0120674	0.0793089	-3.18571
PY17X_0403700	368.551	6393.69	48.3173	5935.79	8138.22	4517.48	41.0209	46.2078	32.9939	42.2416	48.8845	43.8047		PY17X_0503000	conserved Plasmodium protein, unknown function	32.0136	549.464	2.0103	60.7463	164.848	57.0094	4.43269	4.7712	3.86873	2.33041	3.32152	2.14607	Late-Early	-1.83245	3.47844	-3.21727	0.00938405	0.0689686	-2.52222
PY17X_0403800	140.149	1636.58	17.1023	378.006	645.363	451.059	25.9415	19.6697	19.4216	4.47361	6.44679	7.27371		PY17X_0503100	conserved Plasmodium protein, unknown function	28.0358	384.156	2.01262	162.525	151.787	139.016	4.24442	4.25543	3.87006	3.74282	3.2028	3.42464	Late-Early	-0.81341	3.79003	-1.68295	0.123733	0.321975	-4.92788
PY17X_0403900	91.1436	567.437	7.04703	154.574	216.659	234.024	8.91407	3.6035	4.22844	0.966589	1.14356	1.99401		PY17X_0503200	26S proteasome regulatory subunit p55, putative	144.03	1509.82	13.0631	705.183	879.549	1175.21	6.58495	6.22864	6.30249	5.85674	5.7336	6.49966	Late-Early	-0.325686	6.20101	-1.03285	0.326349	0.569169	-6.20752
PY17X_0404000	727.03	9497.04	75.4877	9031.66	13296.9	13334	90.7215	76.9488	57.7907	72.0576	89.5452	144.956		PY17X_0503300	tRNA pseudouridine synthase, putative	5.00177	443.289	5.02527	179.251	156.861	168.028	1.86962	4.46173	5.00692	3.88372	3.25009	3.69719	Late-Early	-0.371551	3.69488	-0.500826	0.627486	0.81511	-5.97108
PY17X_0404100	164.037	3063.29	30.8085	1985.56	2504.9	1736.75	274.35	332.667	316.126	212.325	226.094	253.057		PY17X_0503400	conserved Plasmodium protein, unknown function	10.9637	143.715	0	36.05	61.9583	77.9325	2.92872	2.84008	1.54087	1.58566	1.91698	2.59372	Late-Early	-0.82468	2.23434	-1.08385	0.304226	0.545505	-5.31588
PY17X_0404200	3.00105	310.501	0	312.088	375.442	216.948	0.723968	4.86368	0	4.81368	4.88791	4.55953		PY17X_0503500	pseudophosphatase PPP8, putative	187.333	2307	21.1469	1024.69	2003.88	721.066	6.96303	6.84012	6.97696	6.39553	6.9211	5.79533	Late-Early	-0.532979	6.64868	-1.42653	0.18461	0.411226	-5.78418
PY17X_0404300	120.206	953.419	7.04837	797.349	1215.06	1241.12	8.8798	4.57315	3.1944	3.76599	4.84406	7.98742		PY17X_0503600	peptidase, putative	399.431	3871.48	38.2295	2854.84	3470.66	3339.43	8.05333	7.58686	7.81624	7.87331	7.71336	8.00595	Late-Early	0.118565	7.84151	0.51037	0.621024	0.812385	-6.75583
PY17X_0404400	49.7479	251.474	1.99447	103.155	181.392	127.061	64.3275	21.1141	15.8225	8.52837	12.6582	14.3137		PY17X_0503700	conserved Plasmodium protein, unknown function	14.9114	406.931	0	28.7906	85.9878	53.9265	3.35565	4.33842	1.54087	1.26623	2.38658	2.06658	Late-Early	-1.86256	2.49239	-2.34807	0.0411183	0.161206	-3.69381
PY17X_0404500	172.034	1713.59	11.0533	1915.7	2362.55	2578.46	57.2149	37.0048	22.5532	40.7359	42.4042	74.7088		PY17X_0503800	pre-mRNA-splicing factor RDS3, putative	57.2684	1074.58	14.6255	617.761	858.05	432.765	5.26193	5.73824	6.45978	5.66593	5.69792	5.05945	Late-Early	-0.118491	5.64721	-0.329096	0.748968	0.887822	-6.56947
PY17X_0404600	84.0593	1275.1	9.04978	1213.4	1631.24	1669.25	20.6933	20.3819	13.6681	19.0986	21.6719	35.8		PY17X_0503900	tRNA wybutosine-synthesizing protein, putative	207.348	1649.5	16.1098	914.655	1076.29	1069.1	7.10911	6.35626	6.59483	6.23173	6.02467	6.36321	Late-Early	-0.413072	6.44664	-1.6001	0.141099	0.345671	-5.56245
PY17X_0404700	54.7693	1806.17	21.9725	372.932	902.456	163.068	60.5864	129.734	149.122	26.3768	53.8763	15.7153		PY17X_0504000	conserved Plasmodium protein, unknown function	61.0377	690.506	4.02165	585.816	668.312	1400.22	5.35312	5.10056	4.71772	5.5894	5.33761	6.75229	Late-Early	0.619603	5.47512	1.16063	0.273125	0.512793	-5.85831
PY17X_0404800	0	9.80372	0	33.4756	57.8884	6.99651	0	0.114475	0	0.384898	0.561809	0.109613		PY17X_0504100	conserved protein, unknown function	11.0018	240.622	2.00959	199.481	296.77	138.025	2.93351	3.58162	3.86832	4.03758	4.16779	3.41434	Late-Early	0.609556	3.66719	1.08054	0.305628	0.547175	-5.5288
PY17X_0404900	216.088	3257.92	17.0872	2105.48	2978.39	1378.23	64.1429	62.7933	31.118	39.9598	47.7125	35.6415		PY17X_0504200	conserved Plasmodium protein, unknown function	92.0767	1337.1	13.0742	1069.44	1159.67	970.215	5.9423	6.05343	6.30366	6.45718	6.13228	6.22325	Late-Early	0.23774	6.18535	0.799239	0.442983	0.68254	-6.36556
PY17X_0405000	94.0445	957.848	10.0522	2188.84	2411.28	1413.23	26.8713	17.7708	17.6213	39.9874	37.1824	35.1792		PY17X_0504300	eukaryotic translation initiation factor subunit eIF2A, putative	945.689	9196.8	152.158	7989.55	13647.4	12008.9	9.29571	8.835	9.79503	9.35785	9.68854	9.85222	Late-Early	0.522638	9.47073	1.99935	0.073877	0.231596	-5.10943
PY17X_0405100	169.253	1047.3	3.01982	727.966	1065.39	1207.13	18.887	7.58844	2.06743	5.19387	6.41606	11.7354		PY17X_0504400	conserved Plasmodium protein, unknown function	88.143	765.837	2.01357	258.491	571.086	396.04	5.87966	5.24984	3.87061	4.41062	5.11098	4.93167	Late-Early	-0.520761	4.9089	-1.10869	0.293877	0.533669	-5.8423
PY17X_0405200	2274.57	35081.3	475.021	51188.3	63172	25853.8	8942.47	8955.51	11457.6	12867.2	13403.5	8855.22		PY17X_0504500	conserved Plasmodium protein, unknown function	16.9658	363.462	1.00185	303.914	467.216	415.126	3.53618	4.17565	3.12761	4.64375	4.82165	4.99949	Late-Early	0.807261	4.21739	1.52664	0.158274	0.372774	-5.06732
PY17X_0405300	89.5229	635.172	0.99636	505.139	667.698	548.28	124.387	57.3043	8.49337	44.8751	50.0673	66.368		PY17X_0504600	zinc finger protein, putative	82.1286	680.286	3.02012	235.933	438.337	319.033	5.77829	5.07906	4.3565	4.27915	4.7297	4.62017	Late-Early	-0.698217	4.80714	-1.73171	0.114437	0.307093	-5.08547
PY17X_0405400	0	0	0	0	0	0	0	0	0	0	0	0		PY17X_0504700	60S ribosomal protein L30e, putative	1512.11	22963.9	286.679	10889.7	15582.7	6092.05	9.97255	10.1551	10.7067	9.8046	9.87986	8.87317	Late-Early	-0.795736	9.89866	-2.37805	0.0390782	0.157154	-4.4992
PY17X_0405500	6.00938	184.924	1.0067	98.6358	109.828	319.033	0.604117	1.20709	0.62089	0.633987	0.595853	2.79412		PY17X_0504800	TMEM94 domain-containing protein, putative	71.1066	748.009	6.03969	491.763	635.548	702.075	5.57174	5.21588	5.25009	5.33715	5.26515	5.75685	Late-Early	0.0922513	5.39948	0.273818	0.789876	0.905025	-6.54274
PY17X_0405600	11.9381	176.364	0.996877	127.688	129.292	316.155	15.9101	15.2618	8.1509	10.8804	9.29917	36.7077		PY17X_0504900	conserved Plasmodium protein, unknown function	14.0168	248.046	3.01861	16.2471	34.9525	30.0037	3.26937	3.62537	4.35588	0.459703	1.09997	1.23126	Late-Early	-2.61482	2.34026	-4.38592	0.00141207	0.0267673	-0.723974
PY17X_0405700	41.9859	566.667	4.01646	603.908	834.592	617.127	17.7926	15.5926	10.4425	16.3629	19.0873	22.7839		PY17X_0505000	conserved Plasmodium protein, unknown function	49.0192	549.562	5.02553	292.564	464.582	340.057	5.03964	4.77145	5.00698	4.58894	4.8135	4.7121	Late-Early	-0.148064	4.8221	-0.408034	0.69197	0.855968	-6.3852
PY17X_0405800	170.329	1765.33	18.1297	905.391	1594.17	2165.18	6.3679	4.28539	4.15836	2.16421	3.21646	7.05213		PY17X_0505100	tRNA-specific 2-thiouridylase MnmA, putative	59.0741	459.671	8.05024	208.216	329.543	589.071	5.30633	4.51403	5.63684	4.09926	4.31867	5.50387	Late-Early	-0.212567	4.8965	-0.46163	0.654365	0.834721	-6.46932
PY17X_0405900	546.734	4924.84	42.2688	1747.15	3656.46	3176.42	75.159	43.9595	35.6491	15.3564	27.1269	38.0417		PY17X_0505200	autophagy-related protein 8, putative	14.88	195.157	0	252.216	285.204	206.017	3.35271	3.28019	1.54087	4.37524	4.11053	3.99046	Late-Early	1.0136	3.44167	1.63316	0.133924	0.338065	-4.80396
PY17X_0406000	581.534	5753.61	43.2503	3041.58	3607.84	4937.68	122.091	78.434	55.7084	40.8282	40.8779	90.3125		PY17X_0505300	RNA-binding protein 34, putative	141.968	1534.89	23.098	543.607	962.81	485.097	6.56421	6.25239	7.10147	5.48161	5.86401	5.22396	Late-Early	-0.88545	6.08128	-2.72396	0.0216754	0.111234	-3.7786
PY17X_0406100	30.8257	955.442	11.9097	1231.9	1401.38	1291.38	56.5432	113.796	134.027	144.477	138.726	206.365		PY17X_0505400	flagellar outer arm dynein-associated protein, putative	1.00436	241.366	0	18.0789	32.6735	11.8702	-0.00112352	3.58607	1.54087	0.609454	1.00412	-0.070856	Late-Early	-1.90864	1.11142	-2.03481	0.0696497	0.223193	-3.9831
PY17X_0406200	382.731	4147.89	47.3373	2780.02	4000.13	4617.39	15.5443	10.9386	11.7952	7.21904	8.76771	16.3377		PY17X_0505500	conserved Plasmodium protein, unknown function	87.1034	1588.65	9.0557	180.742	582.229	78.0096	5.86264	6.30204	5.79723	3.89563	5.13884	2.59514	Late-Early	-2.06691	4.93192	-3.16972	0.0101667	0.0720637	-2.83746
PY17X_0406300	93.0522	2212.05	10.0533	1755.31	2675.29	2225.35	25.2011	38.8994	16.7043	30.3948	39.1018	52.5059		PY17X_0505600	cytoplasmic dynein intermediate chain, putative	39.0347	322.136	2.01156	12.171	39.9526	9.00125	4.71477	4.00177	3.86946	0.0573154	1.29032	-0.451538	Late-Early	-3.79046	2.24701	-5.7428	0.000197477	0.0114422	1.01492
PY17X_0406400	314.24	5819.57	78.2911	9226.36	12184.9	4567.99	627.884	755.032	959.742	1178.7	1313.94	795.17		PY17X_0505700	rRNA (cytosine-C(5))-methyltransferase, putative	177.054	1697.76	15.0748	1164.5	1640.95	1062.18	6.88184	6.39785	6.50202	6.57997	6.63291	6.35384	Late-Early	-0.043246	6.55807	-0.152201	0.882098	0.952275	-6.7605
PY17X_0406500	55.0677	347.005	2.01249	27.4209	38.9463	49.0059	8.63022	3.53116	1.93501	0.274765	0.329401	0.6691		PY17X_0505800	ribosomal silencing factor RsfS, putative	5.9968	210.074	0	31.3218	66.9141	155.939	2.10945	3.38619	1.54087	1.3858	2.02713	3.5898	Late-Early	-0.965273	2.33988	-0.859984	0.410224	0.653291	-5.4917
PY17X_0406600	426.748	6763.01	74.9085	11434.1	12200.8	6829.61	892.145	918.036	960.768	1528.34	1376.53	1243.88		PY17X_0505900	conserved Plasmodium protein, unknown function	192.321	1452.05	13.0891	647.431	941.482	1083.11	7.00084	6.17238	6.30525	5.73356	5.83171	6.38197	Late-Early	-0.472015	6.23762	-1.61521	0.137779	0.342249	-5.5237
PY17X_0406700	227.902	2130.33	24.0957	1100.95	1313.04	1051.22	100.177	60.8025	64.9803	30.9413	31.1479	40.2559		PY17X_0506000	N-acetyltransferase, GNAT family, putative	222.323	3382.61	27.1768	953.246	1387.92	1410.15	7.20947	7.39214	7.33148	6.29132	6.39138	6.76249	Late-Early	-0.834633	6.89638	-3.04394	0.0125757	0.080572	-3.29807
PY17X_0406800	191.882	3289.92	32.1195	1640.39	2025.35	1173.26	90.4701	100.719	92.9103	49.4507	51.5354	48.1929		PY17X_0506100	dihydrolipoamide acyltransferase, putative	3.00114	131.652	0	121.602	130.805	92.9783	1.21755	2.71405	1.54087	3.32581	2.98893	2.84691	Late-Early	0.740462	2.43902	1.00213	0.340245	0.582827	-5.35496
PY17X_0406900	700.892	13630.1	146.516	7919.49	11699.7	5351.48	2406	3038.08	3085.68	1738.18	2167.46	1600.42		PY17X_0506200	ADP-ribosylation factor 1, putative	1213.2	21022.7	265.426	40249.1	42941	27135	9.65491	10.0277	10.5958	11.6905	11.3422	11.0282	Late-Early	1.28278	10.7232	4.10206	0.0022025	0.0329604	-1.58569
PY17X_0407000	662.507	8050.57	47.2638	4743.61	6550.73	4977.01	156.277	123.307	68.4002	71.5431	83.3926	102.28		PY17X_0506300	conserved protein, unknown function	191.891	2765.74	20.6038	2079.16	3226.94	1355.3	6.99762	7.10171	6.9403	7.41599	7.60833	6.70527	Late-Early	0.171815	7.12821	0.518518	0.615535	0.810175	-6.64299
PY17X_0407100	205.749	2326.12	12.0351	3626.67	4123.69	3598.93	118.531	87.0132	42.5371	133.585	128.208	180.629		PY17X_0506400	conserved Plasmodium protein, unknown function	196.328	1445.28	10.0685	1059.88	1487.59	1534.15	7.03051	6.16564	5.94257	6.44423	6.4914	6.88404	Late-Early	0.16465	6.49307	0.565216	0.58456	0.787215	-6.59207
PY17X_0407200	135.683	2001.35	14.247	953.919	1383.84	760.911	851.29	815.33	548.404	382.665	468.569	415.915		PY17X_0506500	conserved Plasmodium protein, unknown function	139.091	1264.68	11.0601	686.196	1330.27	1147.17	6.53478	5.97313	6.07195	5.81739	6.3302	6.46484	Late-Early	0.038113	6.19872	0.116859	0.909319	0.96704	-6.72705
PY17X_0407300	419.902	5740.09	48.9301	3441.22	5590.03	3317.72	1271.32	1128.45	908.881	666.153	913.389	875.114		PY17X_0506600	apicoplast integral membrane protein, putative	44.0048	676.292	4.01888	767.894	879.617	688.125	4.88561	5.07057	4.71684	5.97957	5.73371	5.72792	Late-Early	0.815893	5.35237	2.18009	0.0546157	0.192061	-4.38311
PY17X_0407400	704.344	7151.43	89.466	5167.12	6069.7	3798.32	199.496	131.522	155.464	93.5731	92.779	93.7255		PY17X_0506700	endomembrane protein 70, putative	548.396	4928.91	42.2333	5127.69	5269.89	4810.71	8.51011	7.9352	7.95816	8.7181	8.31585	8.53253	Late-Early	0.415354	8.32833	1.6823	0.123862	0.322125	-5.55546
PY17X_0407500	3274.49	50477.9	637.169	53651.6	55106.9	21750.9	6006.35	6012.08	7170.45	6292.23	5455.15	3475.85		PY17X_0506800	ATP-dependent RNA helicase ROK1, putative	93.0788	2322.31	9.05197	1076.5	1140.72	777.11	5.95783	6.84966	5.79667	6.46667	6.10851	5.90325	Late-Early	-0.333845	6.18043	-0.997951	0.342168	0.584612	-6.1393
PY17X_0407600	0	0	0	0.99681	1.02066	0	0	0	0	1.44596	1.24969	0		PY17X_0506900	deoxyribose-phosphate aldolase, putative	198.622	2239.03	12.024	1430.58	1670.69	1613.48	7.04723	6.79698	6.18749	6.87675	6.65882	6.95675	Late-Early	-0.0077316	6.754	-0.0273757	0.978706	0.993257	-6.77176
PY17X_0407700	858.199	9673.85	73.3645	6647.82	7914	4939.54	1641.67	1201.58	861.01	813.077	817.011	823.194		PY17X_0507000	VPS13 domain-containing protein, putative	1204.43	12923.9	107.783	7747.34	12491.2	20648.5	9.64445	9.32581	9.29954	9.31344	9.56084	10.6341	Late-Early	0.50002	9.6297	1.48849	0.167898	0.386616	-5.84387
PY17X_0407800	4502.92	62378	728.067	26450.7	40067.7	31055.7	3205.88	2883.64	3180.15	1204.05	1539.5	1926.25		PY17X_0507100	schizont egress antigen-1, putative	581.002	5293.89	62.4291	3159.81	6959.53	5277.61	8.59336	8.03825	8.51653	8.01971	8.71703	8.66615	Late-Early	0.196857	8.42517	0.708558	0.495012	0.723993	-6.66025
PY17X_0407900	0	102.52	0	9.08585	14.9706	7.99132	0	2.43508	0	0.212504	0.295543	0.254673		PY17X_0507200	PHAX domain-containing protein, putative	440.739	3514.54	24.1645	1508.23	3195.88	2804.27	8.19514	7.44733	7.16524	6.95298	7.59438	7.75401	Late-Early	-0.228149	7.51818	-0.709672	0.494351	0.723451	-6.61261
PY17X_0408000	40.9691	429.503	2.0071	211.659	327.922	392.09	20.2737	13.8006	6.09353	6.6968	8.75751	16.9036		PY17X_0507300	RNA-binding protein UIS12, putative	206.318	1725.14	10.0667	783.976	1103.36	1055.11	7.10194	6.42092	5.94233	6.00945	6.0605	6.34421	Late-Early	-0.479631	6.31322	-1.64506	0.131422	0.334444	-5.4677
PY17X_0408100	91.9054	1656.1	14.0446	4106.56	4663.6	3471.87	49.8496	58.3262	46.7362	142.414	136.514	164.059		PY17X_0507400	methyltransferase, putative	101.792	818.895	6.0109	945.943	1098.5	1228.37	6.08628	5.34642	5.24373	6.28023	6.05413	6.56347	Late-Early	0.695826	5.92904	2.22309	0.0508	0.183965	-4.48123
PY17X_0408200	11.0062	534.26	2.01069	327.217	592.783	543.085	2.96841	9.35607	3.327	5.64254	8.62808	12.7606		PY17X_0507500	folate-biopterin transporter, putative	100.076	834.425	2.01121	669.273	736.58	1519.22	6.06187	5.37351	3.86926	5.78139	5.47783	6.86994	Late-Early	0.416336	5.5723	0.7736	0.457317	0.694336	-6.22653
PY17X_0408300	133.213	1651.25	21.1417	2358.7	3984.95	1951.2	12.5647	10.1129	12.234	14.2244	20.2844	16.0334		PY17X_0507600	ZIP domain-containing protein, putative	75.9139	1026.28	8.02431	697.476	803.144	592.15	5.66548	5.67191	5.63246	5.8409	5.60257	5.51138	Late-Early	-0.0122382	5.65412	-0.0380622	0.970398	0.989258	-6.61354
PY17X_0408400	35.0274	956.176	5.02819	513.181	685.228	794.121	8.15874	14.4614	7.18539	7.64258	8.61359	16.1146		PY17X_0507700	serine/arginine-rich splicing factor 4, putative	289.123	2944.02	49.282	2266.86	3333.14	1476.75	7.58775	7.19182	8.17843	7.54066	7.65504	6.82904	Late-Early	-0.102912	7.49712	-0.306424	0.765656	0.892877	-6.83164
PY17X_0408500	27.0527	100.559	1.00723	17.3124	17.9682	41.0034	0.927272	0.223807	0.211811	0.037941	0.033238	0.122443		PY17X_0507800	citrate synthase, mitochondrial, putative	74.0444	2141.02	20.1077	2270.62	3011.75	1391.22	5.62975	6.73242	6.90599	7.54305	7.50878	6.74299	Late-Early	0.895686	6.84383	2.59701	0.0269165	0.125468	-3.92052
PY17X_0408600	80.0235	1449.61	14.0696	1151.13	1600.64	1204.21	25.3169	29.7784	27.3086	23.2848	27.3288	33.1903		PY17X_0507900	kelch protein K10, putative	94.1155	1363.55	15.0937	326.03	581.282	527.064	5.97373	6.08168	6.50376	4.74493	5.13649	5.34355	Late-Early	-0.993828	5.63069	-3.07056	0.0120212	0.0792351	-3.13607
PY17X_0408700	92.1491	1356.66	7.04743	610.285	1314.91	708.071	8.35174	7.98387	3.91869	3.5365	6.43156	5.59088		PY17X_0508000	phospholipid scramblase, putative	2.99985	135.266	1.0045	28.2971	50.9666	18.0034	1.21702	2.75298	3.13016	1.24171	1.63772	0.510066	Late-Early	-1.09276	1.74828	-1.35323	0.206197	0.438158	-4.93344
PY17X_0408800	525.268	7312.9	43.2264	3564.66	4210.95	2737.87	146.852	132.754	74.1435	63.7196	63.5352	66.6853		PY17X_0508100	4-hydroxy-3-methylbut-2-en-1-yl diphosphate synthase (ferredoxin), putative	128.146	873.009	5.03059	552.532	907.824	745.094	6.41698	5.43868	5.00831	5.50508	5.77922	5.84259	Late-Early	-0.0257648	5.66514	-0.0751922	0.941566	0.98031	-6.64082
PY17X_0408900	72.887	818.593	2.00495	1912.71	2303.34	2337.65	46.0799	33.6036	7.7766	77.3152	78.5874	128.753		PY17X_0508200	cytochrome c oxidase subunit ApiCOX13, putative	396.06	9689.65	73.5261	14927.7	15860.3	7715.09	8.04112	8.91031	8.75083	10.2596	9.90534	9.2139	Late-Early	1.12757	9.18019	3.69414	0.00424995	0.0460381	-2.24573
PY17X_0409000	0	0	0	1.01915	0	0	0	0	0	1.59015	0	0		PY17X_0508300	conserved Plasmodium protein, unknown function	46.9933	229.183	1.00438	151.541	211.872	202.039	4.97937	3.5115	3.13004	3.64218	3.68261	3.9624	Late-Early	-0.196404	3.81802	-0.41638	0.686052	0.853156	-6.17687
PY17X_0409100	88.5078	2493.82	26.7637	953.294	1172.31	689.142	174.266	318.826	323.297	120.009	124.569	118.211		PY17X_0508400	dynein heavy chain, putative	63.1265	468.477	8.05844	121.213	329.404	283.022	5.40128	4.54138	5.63822	3.3212	4.31806	4.44766	Late-Early	-0.835988	4.6113	-1.84531	0.0951997	0.271695	-4.97764
PY17X_0409200	110.039	2053.15	15.0758	1290.54	1593.15	2234.38	33.6643	40.7849	28.2962	25.2434	26.3034	59.552		PY17X_0508500	orotidine 5'-phosphate decarboxylase, putative	22.9814	474.991	2.00694	145.106	211.952	239.061	3.96317	4.56128	3.8668	3.57979	3.68315	4.20459	Late-Early	-0.621015	3.97646	-1.178	0.266451	0.504838	-5.54376
PY17X_0409300	89.0177	778.906	3.01452	730.912	1026.44	631.112	29.6054	16.8204	6.15088	15.5423	18.4231	18.286		PY17X_0508600	conserved protein, unknown function	11.3578	167.287	0	101.311	102.397	55.656	2.97749	3.05849	1.54087	3.06361	2.63721	2.11171	Late-Early	-0.205239	2.5649	-0.27886	0.786114	0.903207	-5.86103
PY17X_0409400	118.716	1448.7	11.669	1767	2949.18	801.399	416.504	330.024	251.171	396.372	558.403	244.95		PY17X_0508700	HORMA domain protein, putative	16.9296	306.498	3.99533	230.228	295.481	328.134	3.53319	3.93009	4.7093	4.24391	4.16152	4.66068	Late-Early	0.421288	4.20645	0.869789	0.405097	0.646986	-5.89295
PY17X_0409500	221.335	3148.62	21.1393	2475.3	3380.94	2709.29	23.9774	22.1477	14.0497	17.1449	19.7662	25.5696		PY17X_0508900	conserved protein, unknown function	5.00162	180.301	1.00501	72.9007	141.016	101.017	1.86958	3.16627	3.13065	2.59158	3.09698	2.96593	Late-Early	0.0564578	2.8035	0.084826	0.934098	0.976703	-5.934
PY17X_0409600	90.0205	1252.94	21.1025	945.416	1175.35	496.087	29.4857	26.6475	42.406	19.7992	20.7763	14.1561		PY17X_0509200	chromodomain-helicase-DNA-binding protein 1, putative	1522.83	16792.4	186.33	9889.71	17709.2	20348.3	9.98274	9.70357	10.0865	9.66565	10.0644	10.613	Late-Early	0.304159	10.0193	1.08797	0.302492	0.543962	-6.31763
PY17X_0409700	7.96005	259.512	0.997334	19.8125	39.1659	10.0049	10.1918	21.5749	7.83427	1.62191	2.7063	1.116		PY17X_0509300	conserved Plasmodium protein, unknown function	25.0136	318.827	2.01062	91.1613	169.833	209.033	4.08292	3.9869	3.86892	2.9121	3.36437	4.01138	Late-Early	-0.649931	3.70443	-1.15458	0.275484	0.514904	-5.57198
PY17X_0409800	94.159	579.788	1.00687	566.674	818.709	761.073	7.39766	2.95773	0.485323	2.84656	3.47133	5.20926		PY17X_0509400	ookinete maturation gene OMG1, putative	63.0901	657.011	5.03258	52.8497	182.728	54.0059	5.40045	5.02887	5.00883	2.13127	3.46965	2.06869	Late-Early	-2.45785	3.85129	-4.54451	0.0011069	0.0244499	-0.56522
PY17X_0409900	191.188	2240.03	18.1064	1785.06	2844.55	1712.23	38.047	28.9448	22.1063	22.7126	30.5498	29.6852		PY17X_0509500	RNA-binding protein, putative	84.5318	886.065	3.98164	847.077	1056.89	683.826	5.81965	5.46009	4.7049	6.12106	5.99845	5.71888	Late-Early	0.437581	5.63717	1.18209	0.264899	0.503046	-5.84662
PY17X_0410000	0	0	0	0	0	0	0	0	0	0	0	0		PY17X_0509600	ATP synthase-associated protein, putative	93.5748	659.754	0.987356	274.896	544.164	718.219	5.96546	5.03488	3.11362	4.49922	5.04138	5.78963	Late-Early	-0.182787	4.90737	-0.309319	0.763518	0.891218	-6.38322
PY17X_0410100	384.248	5668.95	37.2016	4193.56	3786.91	3367.52	98.5156	94.3741	58.5167	68.7433	52.3977	75.2178		PY17X_0509700	conserved Plasmodium protein, unknown function	89.0203	956.218	8.03905	134.555	338.725	193.034	5.89386	5.56995	5.63495	3.47126	4.35825	3.89679	Late-Early	-1.73449	4.80418	-4.4369	0.00130525	0.0261207	-0.822547
PY17X_0410200	1843.64	29561.6	344.718	25563.3	26536.4	14237.5	6063.05	6312.47	6955.08	5375.1	4709.67	4079.1		PY17X_0509800	conserved Plasmodium protein, unknown function	56.8299	272.139	3.00156	76.9567	136.134	142.051	5.25094	3.75885	4.34887	2.66918	3.04633	3.45568	Late-Early	-1.2226	3.75497	-2.88004	0.0166129	0.0959236	-3.20129
PY17X_0410300	69.0256	486.586	4.02031	136.652	247.779	449.075	20.9199	9.57556	7.47535	2.648	4.05271	11.8573		PY17X_0509900	RAP protein, putative	30.0021	664.029	3.014	317.557	395.139	489.117	4.34056	5.04419	4.35399	4.707	4.5802	5.23585	Late-Early	-0.0766059	4.7103	-0.154572	0.880278	0.951559	-6.34283
PY17X_0410400	63.8998	945.165	8.01962	1383.16	1479.38	860.24	40.5958	38.9893	31.2579	56.1833	50.7219	47.6122		PY17X_0510000	conserved protein, unknown function	106.031	509.479	3.01489	122.449	224.81	341.059	6.14485	4.6623	4.35435	3.33578	3.76792	4.71633	Late-Early	-1.21055	4.49692	-2.61248	0.0262156	0.123122	-3.7527
PY17X_0410500	160.263	1562.16	20.1361	627.84	852.685	865.085	13.9598	8.83544	10.7608	3.49663	4.00838	6.56482		PY17X_0510100	exported protein 3, putative	523.7	6781.11	82.5242	6737.62	8332.59	7581.13	8.4437	8.39542	8.91633	9.11199	8.97679	9.18864	Late-Early	0.63003	8.83881	2.64108	0.0249673	0.120124	-4.0547
PY17X_0410600	6.97196	265.793	2.99716	173.157	186.295	172.07	7.45847	18.4626	19.6711	11.8438	10.7555	16.0367		PY17X_0510200	conserved Plasmodium protein, unknown function	184.267	1828.88	10.0654	469.643	768.86	875.096	6.93928	6.50514	5.94215	5.27082	5.53967	6.07447	Late-Early	-0.986468	6.04525	-2.91898	0.0155478	0.0922316	-3.43417
PY17X_0410700	1.00014	116.051	0	316.985	324.44	71.9923	0.269855	2.03318	0	5.46846	4.72433	1.69229		PY17X_0510300	Eps15-like protein, putative	1085.34	9288.89	143.894	4491.27	7206.86	5624.68	9.49432	8.84937	9.71474	8.52693	8.76741	8.75803	Late-Early	-0.48802	9.01847	-2.0561	0.0672236	0.21851	-5.03599
PY17X_0410800	463.896	5064.61	71.9749	1961.79	3134.49	4342.33	17.175	12.1753	16.3487	4.64391	6.26293	14.0061		PY17X_0510400	glutamine--fructose-6-phosphate aminotransferase [isomerizing], putative	136.141	2582.85	26.1554	3059.62	3890.79	2130.28	6.50397	7.00303	7.27723	7.97324	7.87819	7.35751	Late-Early	0.87304	7.33219	2.89679	0.016146	0.0943207	-3.48999
PY17X_0410900	213.298	2782.29	12.0777	1042.16	1372.32	1103.12	27.4335	23.2356	9.53021	8.57009	9.52545	12.3605		PY17X_0510500	ATP synthase mitochondrial F1 complex assembly factor 2, putative	13.9859	241.129	0	63.5575	94.8884	139.934	3.2663	3.58465	1.54087	2.39516	2.5279	3.43409	Late-Early	-0.774829	2.7915	-0.989205	0.346221	0.588009	-5.47403
PY17X_0411000	91.1241	1165.5	7.04499	607.677	1217.29	649.074	12.2289	10.156	5.80041	5.21412	8.81621	7.58867		PY17X_0510600	conserved protein, unknown function	123.149	1083.45	4.02486	230.527	449.42	408.05	6.35982	5.75009	4.71875	4.24578	4.76568	4.97471	Late-Early	-1.22932	5.13581	-3.07818	0.0118671	0.0786354	-3.03052
PY17X_0411100	172.554	1952.11	7.00754	1134.09	1455.1	1535.73	139.707	102.625	34.8082	58.7075	63.5797	108.324		PY17X_0510700	conserved Plasmodium protein, unknown function	90.1308	614.849	6.0393	709.014	1165.48	1050.11	5.91165	4.93326	5.25001	5.86455	6.13948	6.33736	Late-Early	0.838667	5.73939	2.4995	0.0317841	0.137845	-4.01376
PY17X_0411200	71.3687	423.383	0	204.122	283.912	458.678	133.153	51.2898	0	24.3493	28.5864	74.5534		PY17X_0510800	dynein, putative	16.0311	366.412	0	125.274	178.669	156.006	3.45684	4.18729	1.54087	3.36855	3.43734	3.59042	Late-Early	-0.425145	3.26355	-0.642528	0.535187	0.755252	-5.78331
PY17X_0411300	53.296	583.297	3.89403	360.931	562.758	699.414	182.952	130.014	82.01	79.2177	104.255	209.168		PY17X_0510900	cytochrome c oxidase copper chaperone, putative	30.0348	148.108	1.87762	124.298	158.23	233.867	4.3421	2.88337	3.79039	3.35731	3.26259	4.17297	Late-Early	0.150058	3.63479	0.320468	0.755303	0.889109	-6.21151
PY17X_0411400	47.0487	683.977	6.03589	248.72	453.737	366.048	8.9381	8.43714	7.03497	3.02108	4.65195	6.05833		PY17X_0511000	conserved protein, unknown function	110.565	1179.72	3.99673	875.017	1198.82	1879.76	6.20498	5.87284	4.70975	6.16785	6.18015	7.17706	Late-Early	0.535153	6.05211	1.17839	0.266303	0.50475	-5.91652
PY17X_0411500	0.993752	5.05659	0	4.95823	7.99929	3.99431	1.14014	0.376699	0	0.363715	0.495297	0.399245		PY17X_0511100	respiratory chain complex 4 associated protein 2, putative	80.1422	2230.35	22.5818	3699.09	4591.49	2110.62	5.74319	6.79138	7.06956	8.24701	8.11706	7.34414	Late-Early	1.44603	7.21872	4.06192	0.00234747	0.0338093	-1.5011
PY17X_0411600	124.007	902.89	21.0975	580.556	540.618	587.108	44.3067	20.9467	46.2467	13.2624	10.4244	18.2751		PY17X_0511200	conserved protein, unknown function	55.079	1379.99	10.0653	1421.35	2282.59	1475.16	5.20619	6.09897	5.94213	6.86742	7.10893	6.82749	Late-Early	1.14191	6.34185	3.55562	0.00533684	0.0516378	-2.23786
PY17X_0411700	36.0529	722.449	6.03943	323.289	430.349	414.045	4.18504	5.44531	4.3011	2.39941	2.69596	4.1872		PY17X_0511300	conserved Plasmodium protein, unknown function	545.669	5812.04	98.3673	1974.37	2815.14	2485.66	8.50293	8.17296	9.16829	7.3414	7.4114	7.58005	Late-Early	-0.94629	8.02951	-3.81396	0.00349627	0.0418547	-2.10295
PY17X_0411800	62.0806	515.407	8.05073	500.887	679.061	816.096	9.00122	4.85235	7.16151	4.64344	5.31359	10.3087		PY17X_0511400	conserved Plasmodium protein, unknown function	29.8474	802.609	3.98858	183.228	307.671	175.085	4.33322	5.31745	4.70713	3.91529	4.21974	3.75637	Late-Early	-0.971394	4.37487	-2.35245	0.0408137	0.160264	-4.00346
PY17X_0411900	196.365	1373.36	12.0853	183.245	462.245	307.027	9.71349	4.41115	3.66768	0.579559	1.23401	1.32314		PY17X_0511500	conserved protein, unknown function	82.0391	986.402	7.03654	358.48	448.714	694.151	5.77673	5.61477	5.45478	4.88162	4.76341	5.74049	Late-Early	-0.57364	5.37197	-1.42445	0.185194	0.411673	-5.62667
PY17X_0412000	56.3815	673.034	3.78027	270.969	362.075	313.324	397.274	307.926	163.419	122.075	137.685	192.338		PY17X_0511600	conserved Plasmodium protein, unknown function	14.014	79.3741	0	5.07682	8.98538	25.9967	3.26909	1.98766	1.54087	-1.1267	-0.802139	1.02808	Late-Early	-2.63895	0.982812	-3.05627	0.0123158	0.0798128	-2.62165
PY17X_0412100	109.1	757.111	5.02908	301.15	429.485	531.073	22.9794	10.3545	6.49871	4.05556	4.88198	9.7451		PY17X_0511900	conserved Plasmodium protein, unknown function	158.256	1342.96	11.0745	2914.57	4486.74	3524.56	6.72039	6.05974	6.07375	7.90318	8.08377	8.08378	Late-Early	1.74208	7.1541	6.08076	0.000125957	0.00950977	1.45081
PY17X_0412200	54.0038	731.655	3.014	439.648	827.068	171.031	19.1372	16.8351	6.55272	9.96123	15.8172	5.28016		PY17X_0512000	40S ribosomal protein S2, putative	3556.3	60756.3	726.227	66767.4	72729.3	42169.1	11.2061	11.5588	12.0461	12.4207	12.1024	11.6643	Late-Early	0.388313	11.8331	1.18824	0.262578	0.499972	-6.15576
PY17X_0412300	376.233	4861.99	32.1732	2697.06	4094.52	3769.72	98.2062	82.4049	51.523	45.0119	57.6793	85.7252		PY17X_0512300	U3 small nucleolar ribonucleoprotein protein MPP10, putative	149.127	1637.54	17.0975	672.558	1112.79	1037.15	6.63495	6.34576	6.67817	5.78845	6.07278	6.31945	Late-Early	-0.401329	6.30659	-1.39228	0.194444	0.423661	-5.81196
PY17X_0412400	6.00315	133.535	0	72.9962	73.8873	81.983	1.30729	1.88818	0	1.01636	0.868352	1.55537		PY17X_0512400	ribosomal protein RSM22, putative	218.105	2565.32	16.0836	1209.81	1227.35	1568.25	7.1819	6.99321	6.59256	6.63502	6.21408	6.91575	Late-Early	-0.428601	6.75542	-1.42405	0.185306	0.411673	-5.80296
PY17X_0412500	208.898	3794.56	52.4602	3272.39	5074.06	1619.51	436.714	515.088	672.849	437.404	572.47	294.961		PY17X_0512500	peroxiredoxin, putative	1496.85	12483.3	152.674	22326.3	29034.2	21381	9.95792	9.27577	9.7999	10.8404	10.7776	10.6844	Late-Early	1.21431	10.2227	5.17101	0.00043814	0.0175747	0.0642388
PY17X_0412600	6.0053	159.109	4.02309	85.2034	121.856	61.0328	1.29643	2.23032	5.32843	1.17605	1.4197	1.14788		PY17X_0512600	DNA-directed RNA polymerase II subunit RPB7, putative	285.581	4176.46	44.8845	5038.23	5299.03	3371.23	7.57	7.69624	8.045	8.69271	8.32381	8.01962	Late-Early	0.645619	8.0579	2.27621	0.0464407	0.173734	-4.60493
PY17X_0412700	35.0474	494.682	2.01283	97.5492	156.773	260.03	4.76245	4.36473	1.67805	0.847526	1.14969	3.07833		PY17X_0512700	conserved Plasmodium protein, unknown function	7.41882	255.72	2.82214	97.797	138.629	60.1296	2.39501	3.66924	4.27299	3.01294	3.07244	2.22229	Late-Early	-0.444452	3.10748	-0.716971	0.49003	0.719452	-5.7703
PY17X_0412800	328.613	3347.02	16.0477	1372.45	2231.76	2507.64	186.826	123.557	55.9744	49.8889	68.4751	124.204		PY17X_0512800	meiotic recombination protein SPO11-2, putative	34.9449	253.854	0	35.2455	46.9508	2.99828	4.55723	3.6587	1.54087	1.55355	1.52052	-1.89301	Late-Early	-2.93607	1.82298	-2.54892	0.0292167	0.131278	-3.37714
PY17X_0412900	16.0003	537.894	4.01839	971.827	1200.18	986.184	5.81279	12.6885	8.95637	22.5735	23.5308	31.2127		PY17X_0512900	centrin-3, putative	52.7429	1283.82	13.9672	3414.44	3993	2547.22	5.14424	5.99479	6.39559	8.13151	7.9156	7.61533	Late-Early	2.15963	6.86618	6.22021	0.000105094	0.00918744	1.67784
PY17X_0413000	167.166	1581.3	17.1007	1408.79	1330.43	1448.19	32.9634	20.2467	20.6882	17.7617	14.1582	24.8787		PY17X_0513000	60S ribosomal protein L3, putative	5265.44	80620.2	753.977	67032.3	72774.7	54934.2	11.7722	11.9669	12.1002	12.4264	12.1033	12.0458	Late-Early	0.212301	12.0691	0.825222	0.428762	0.66829	-6.51131
PY17X_0413100	0	0	0	0	0	0	0	0	0	0	0	0		PY17X_0513100	palmitoyltransferase DHHC10, putative	47.9231	2124.85	8.01922	689.835	1215.74	133.037	5.00734	6.72149	5.63159	5.82501	6.20037	3.36144	Late-Early	-0.68469	5.45788	-0.853814	0.413474	0.655533	-6.085
PY17X_0413200	0	0	0	0	0	0	0	0	0	0	0	0		PY17X_0513200	methyltransferase, putative	154.098	1922.82	25.1358	988.605	1363.78	567.087	6.6821	6.57738	7.22096	6.34384	6.36608	5.44904	Late-Early	-0.61023	6.4399	-1.64361	0.131725	0.334827	-5.49017
PY17X_0413300	2250.5	32558	330.776	20879.8	28702	20013.2	5445.43	5115.26	4910.35	3230.24	3748.01	4218.79		PY17X_0513300	protoporphyrinogen oxidase, putative	25.016	425.858	3.01633	161.124	177.814	202.031	4.08305	4.40392	4.35494	3.73036	3.43043	3.96234	Late-Early	-0.672904	3.99418	-1.43721	0.18163	0.407503	-5.28953
PY17X_0413400	12.9813	70.2931	0	54.4024	61.9364	50.9721	6.23856	2.19348	0	1.67162	1.60637	2.1341		PY17X_0513400	RING zinc finger protein, putative	36.9372	339.879	2.00455	487.034	626.163	286.082	4.63612	4.079	3.86542	5.32322	5.2437	4.46315	Late-Early	0.915392	4.60177	1.65725	0.128903	0.331094	-5.03466
PY17X_0413500	59.9383	1286.75	13.0414	772.777	1070.16	674.168	32.5106	45.3182	43.3979	26.7996	31.326	31.8571		PY17X_0513500	rRNA-processing protein EBP2, putative	378.957	3093.69	33.1522	1123.97	1898.61	1438.28	7.97751	7.26335	7.6135	6.5289	6.84326	6.79097	Late-Early	-0.808911	7.16958	-3.1976	0.00969999	0.0698859	-3.086
PY17X_0413600	243.261	2261.15	20.1206	1216.51	1558.01	1747.23	44.7087	26.984	22.6874	14.2952	15.4534	27.9762		PY17X_0513600	ribosome biogenesis protein RPF2, putative	232.902	3598.64	27.108	2219.1	2762.71	1945.42	7.2764	7.48144	7.32789	7.50995	7.38429	7.22658	Late-Early	-0.0322918	7.36776	-0.127793	0.900882	0.961723	-6.82083
PY17X_0413700	63.8155	1015.66	9.00591	627.974	921.859	805.283	55.1039	56.9455	47.7099	34.6699	42.9591	60.5791		PY17X_0513700	partial CSTF domain-containing protein, putative	73.0639	833.028	14.0807	553.877	782.144	467.066	5.61065	5.37109	6.40686	5.50859	5.56437	5.16937	Late-Early	-0.0765474	5.60515	-0.22963	0.823073	0.923317	-6.6355
PY17X_0413800	0	147.565	0	56.4284	87.8283	125.726	0	11.5261	0	4.34006	5.70181	13.1761		PY17X_0513800	conserved Plasmodium protein, unknown function	406.756	5823.72	58.7471	8774.78	12224.8	5135.05	8.07951	8.17585	8.42955	9.49309	9.52974	8.62665	Late-Early	0.99451	8.7224	3.22114	0.0093231	0.0687748	-3.04255
PY17X_0413900	81.0772	1002.39	2.01174	600.712	716.131	1141.16	16.5403	13.2781	2.51791	7.83549	7.88446	20.2818		PY17X_0513900	merozoite TRAP-like protein, putative	399.348	6118.25	36.2072	19623.2	20527.9	11690.1	8.05303	8.24702	7.73886	10.6542	10.2775	9.8134	Late-Early	2.09421	9.13066	7.13687	3.39914e-05	0.00651459	2.72593
PY17X_0414000	43.0466	711.267	9.0544	306.564	374.525	330.043	7.83387	8.40478	10.1093	3.56707	3.67834	5.23269		PY17X_0514000	conserved protein, unknown function	221.154	5548.59	49.5095	11644.3	13813.9	5718.68	7.20189	8.10604	8.185	9.90126	9.70604	8.78194	Late-Early	1.60259	8.64703	4.71391	0.000856774	0.0220484	-0.563276
PY17X_0414100	32.0201	703.254	2.01085	178.328	323.665	45.0069	8.30794	11.8478	3.20092	2.95832	4.53211	1.01734		PY17X_0514100	inner membrane complex protein 1m, putative	38.9826	368.118	1.00396	1339.85	1563.72	901.215	4.71287	4.19399	3.12964	6.78225	6.56339	6.11687	Late-Early	2.30942	5.24983	4.36387	0.00146111	0.0267673	-0.794656
PY17X_0414200	224.097	2999.8	29.1496	3857.24	5162.41	2942.29	65.6198	57.0359	52.3668	72.2156	81.5805	75.0591		PY17X_0514200	conserved Plasmodium protein, unknown function	43.0653	307.301	4.02655	463.609	499.235	224.024	4.85483	3.93386	4.71928	5.25218	4.91717	4.11107	Late-Early	0.580246	4.6314	1.00734	0.337858	0.580734	-5.8967
PY17X_0414300	23.0167	277.212	3.01668	217.939	317.652	578.086	5.58148	4.36489	4.48807	3.37906	4.15711	12.2128		PY17X_0514300	WD repeat-containing protein, putative	47.0276	404.341	4.02148	204.783	267.774	321.05	4.98042	4.32921	4.71767	4.07534	4.01972	4.62924	Late-Early	-0.352857	4.4586	-0.911305	0.383878	0.628501	-6.01312
PY17X_0414400	13.0136	58.7836	0	12.1864	18.9688	67.992	1.92604	0.564911	0	0.115318	0.15151	0.876684		PY17X_0514400	conserved protein, unknown function	19.0194	323.864	2.01192	209.038	230.71	158.021	3.69656	4.00948	3.86966	4.10493	3.80522	3.60887	Late-Early	-0.0496512	3.84912	-0.0988829	0.923213	0.971362	-6.18257
PY17X_0414500	283.604	3513.82	40.1075	5080.94	5875.39	5870.64	171.769	138.187	149.032	196.757	192.045	309.766		PY17X_0514500	cell division control protein CDC50C, putative	97.0531	2262.25	19.101	2919.37	2934.4	3268.52	6.01784	6.81187	6.83373	7.90555	7.47125	7.97499	Late-Early	1.23569	7.1692	3.65872	0.00450387	0.0476493	-2.17972
PY17X_0414600	111.556	3158.83	30.9726	2180.28	3060.85	1692.56	118.366	217.628	201.621	147.911	175.271	156.457		PY17X_0514600	conserved Plasmodium protein, unknown function	2.01213	67.4402	0.972416	58.7599	34.0041	61.9535	0.738632	1.7542	3.09906	2.28285	1.06085	2.26506	Late-Early	-0.0208852	1.86677	-0.0230331	0.982083	0.994053	-5.81174
PY17X_0414700	38	591.27	3.01372	355.433	609.877	1263.25	13.922	14.0657	6.77399	8.32589	12.0585	40.3203		PY17X_0514700	adenosine deaminase	3178.44	43757.5	463.777	50580.4	51011	56216.2	11.0441	11.0853	11.3997	12.0202	11.5907	12.0791	Late-Early	0.77325	11.5365	2.95809	0.0145478	0.088729	-3.48436
PY17X_0414800	30.0461	493.201	5.0333	163.701	301.533	392.041	3.15743	3.36532	3.24506	1.0999	1.71007	3.58918		PY17X_0514900	heptatricopeptide repeat and RAP domain-containing protein, putative	40.0028	1217.56	16.0747	773.509	941.401	632.116	4.74967	5.91837	6.59178	5.99007	5.83159	5.60553	Late-Early	0.234705	5.78117	0.641477	0.535841	0.755546	-6.38058
PY17X_0414900	0	35.5539	0	21.1659	45.9489	38.9499	0	0.989469	0	0.58003	1.06284	1.45439		PY17X_0515000	ORC3 domain-containing protein, putative	62.0971	713.256	5.03352	545.154	1151.21	1774.59	5.37775	5.14729	5.00907	5.48571	6.12172	7.09402	Late-Early	0.947445	5.70592	1.63082	0.134422	0.338465	-5.29152
PY17X_0415000	97.8916	1448.62	16.0492	2077.06	1914.91	1786.45	54.4617	52.3307	54.7802	73.8838	57.4947	86.5872		PY17X_0515100	transcription elongation factor SPT4, putative	163.258	3615.33	39.465	5825.31	7205.44	3713.13	6.76515	7.48812	7.86154	8.9021	8.76713	8.15896	Late-Early	1.31133	7.9905	4.18261	0.00193933	0.0308743	-1.38042
PY17X_0415100	74.8591	1242.21	7.01419	441.592	585.213	557.165	51.5984	55.5961	29.6615	19.4611	21.7691	33.4575		PY17X_0515200	pre-mRNA-splicing factor ATP-dependent RNA helicase PRP22, putative	112.165	794.887	18.1183	833.125	926.738	659.071	6.22561	5.30352	6.75952	6.09712	5.80895	5.66573	Late-Early	0.162937	5.97674	0.503238	0.625849	0.814551	-6.61104
PY17X_0415200	34.8591	339.392	0	160.849	117.94	175.825	28.984	18.3232	0	8.55096	5.29221	12.7362		PY17X_0515300	claudin-like apicomplexan microneme protein, putative	23.9977	620.904	5.02221	1710.51	2127.43	1325.26	4.0243	4.94739	5.00612	7.13449	7.00739	6.67294	Late-Early	2.30288	5.79877	5.54872	0.000257485	0.0130923	0.852828
PY17X_0415300	0	0	0	1.0172	1.00008	0	0	0	0	0.009845	0.00817	0		PY17X_0515351	conserved Plasmodium protein, unknown function	177.227	1401.67	11.0695	802.764	1222.29	2169.26	6.88324	6.12144	6.07313	6.04359	6.20811	7.38366	Late-Early	0.168747	6.4522	0.410992	0.68987	0.854815	-6.67913
PY17X_0415400	6.00571	112.713	0	38.5784	81.8847	59.992	0.964751	1.17566	0	0.396232	0.709884	0.839579		PY17X_0515500	26S proteasome regulatory subunit RPN9, putative	152.959	2658.21	11.0463	866.094	1843.3	1333.73	6.67144	7.04451	6.07023	6.15308	6.80062	6.68213	Late-Early	-0.315411	6.57034	-0.943205	0.368117	0.613077	-6.27429
PY17X_0415500	0	22.6343	0	11.1214	22.9552	34.9684	0	0.453308	0	0.219323	0.382107	0.939644		PY17X_0515600	tRNA N6-adenosine threonylcarbamoyltransferase, putative	83.0583	867.143	11.0608	670.016	793.143	891.133	5.79443	5.42896	6.07204	5.78299	5.5845	6.10065	Late-Early	0.223693	5.79393	0.736889	0.47836	0.709207	-6.39116
PY17X_0415600	27.878	130.658	0.998519	59.6218	119.208	110.047	31.6468	9.63075	6.95422	4.3274	7.30308	10.8834		PY17X_0515700	RNA methyltransferase, putative	16.9521	249.804	1.00075	62.994	61.0546	114.04	3.53505	3.63554	3.12655	2.38241	1.89595	3.14005	Late-Early	-1.28062	2.95259	-1.95903	0.0789783	0.240998	-4.39695
PY17X_0415700	429.785	8840.29	74.0552	8802.76	8879.55	5958.81	366.243	489.148	387.166	479.612	408.359	442.379		PY17X_0515800	calmodulin, putative	109.729	842.958	9.01112	310.397	605.425	567.186	6.19408	5.38818	5.79049	4.67416	5.19515	5.44929	Late-Early	-0.567527	5.44856	-1.63317	0.133922	0.338065	-5.4
PY17X_0415800	0	26.3736	0	7.12383	12.9751	15.9984	0	0.09558	0	0.025422	0.039083	0.077792		PY17X_0515900	ookinete surface protein P28	1076.96	28860.8	209.556	10908.7	19786.5	2733.67	9.48314	10.4849	10.2555	9.80712	10.2244	7.71723	Late-Early	-1.18171	9.66204	-2.31162	0.0437393	0.16727	-4.60475
PY17X_0415900	21.0321	82.1315	0	19.325	29.9474	26.999	1.75908	0.446035	0	0.103342	0.135175	0.196729		PY17X_0516000	ookinete surface protein P25	2337.59	60920	539.429	21192.4	42545.2	2539.92	10.6008	11.5626	11.6175	10.7652	11.3289	7.6112	Late-Early	-1.88289	10.581	-2.50996	0.0312229	0.136792	-4.26727
PY17X_0416000	315.002	4936.4	58.0163	8383.43	10202.3	12629.4	287.286	292.326	324.62	488.852	502.15	1003.47		PY17X_0516100	conserved Plasmodium protein, unknown function	29.8664	208.79	0.998353	113.232	146.262	196.086	4.33412	3.37736	3.12425	3.22336	3.14949	3.91936	Late-Early	-0.301833	3.52132	-0.587686	0.569959	0.776821	-6.01647
PY17X_0416100	115.687	1648.1	10.0092	759.961	1050.61	900.308	96.0614	88.8593	50.9899	40.3467	47.08	65.1285		PY17X_0516200	MORN repeat-containing protein 1, putative	0.999517	102.936	1.00392	119.058	125.948	43.0092	-0.00578017	2.36059	3.1296	3.29543	2.93456	1.74359	Late-Early	0.979286	2.243	1.04161	0.322464	0.566327	-5.28551
PY17X_0416200	52.9768	665.944	7.02784	451.074	515.116	158.033	23.3656	19.0715	19.0167	12.7202	12.2611	6.07235		PY17X_0516300	SAE2 domain-containing protein, putative	18.0169	335.798	4.02338	171.438	265.688	217.03	3.62049	4.0616	4.71827	3.8196	4.00846	4.06541	Late-Early	-0.0117801	4.04897	-0.0256113	0.980078	0.99384	-6.26493
PY17X_0416300	52.0727	737.431	3.01942	1186.14	1563.92	1132.13	6.68415	6.1463	2.37785	9.73476	10.8339	12.6604		PY17X_0516500	protein GEXP15, putative	117.09	871.045	6.0337	464.509	605.343	648.095	6.28734	5.43543	5.24877	5.25498	5.19496	5.64152	Late-Early	-0.35536	5.5105	-1.13233	0.284287	0.523891	-6.00033
PY17X_0416400	249.571	3465.68	16.036	1840.18	2072.29	1895.54	165.014	148.789	65.0497	77.7931	73.9454	109.189		PY17X_0516600	protein phosphatase inhibitor 3, putative	113.243	1769.82	11.7432	2597.45	3094.89	2119.18	6.23936	6.4578	6.15478	7.73702	7.54806	7.34998	Late-Early	1.1815	6.9145	4.00958	0.00255171	0.0354437	-1.58079
PY17X_0416500	33.9153	64.6462	0	69.4741	135.894	62.9544	21.1539	2.61816	0	2.7706	4.57437	3.42089		PY17X_0516700	conserved protein, unknown function	19.0008	346.377	2.00926	239.598	359.746	276.051	3.69518	4.10629	3.86813	4.30134	4.44499	4.41175	Late-Early	0.409112	4.13795	0.876948	0.40138	0.643424	-5.82305
PY17X_0416600	0	36.6699	1.00285	16.1125	29.9753	4.99816	0	1.20657	3.11779	0.522041	0.819754	0.220655		PY17X_0516900	ribosome maturation factor RimM, putative	136.157	1185.61	17.1045	685.421	1041.04	783.098	6.50414	5.88002	6.67874	5.81576	5.97666	5.91431	Late-Early	-0.232017	6.12827	-0.834928	0.42353	0.66415	-6.39546
PY17X_0416700	80.9035	473.057	2.00592	111.739	188.995	99.0255	46.1983	17.54	7.02743	4.07958	5.82429	4.92632		PY17X_0517000	mRNA-decapping enzyme subunit 1, putative	75.0999	558.421	4.02554	162.581	306.56	333.039	5.65004	4.7945	4.71896	3.7433	4.21453	4.68205	Late-Early	-0.865412	4.6339	-2.09091	0.0634272	0.210696	-4.56952
PY17X_0416800	73.1276	565.919	14.0973	585.169	1050.33	1196.11	5.03261	2.52884	5.95212	2.57482	3.90097	7.17134		PY17X_0517100	conserved Plasmodium protein, unknown function	12.9385	489.628	1.97589	141.415	271.709	96.0393	3.15802	4.60502	3.84882	3.54275	4.04073	2.89339	Late-Early	-0.436667	3.68145	-0.778927	0.454314	0.69292	-5.78936
PY17X_0416900	299.863	5294.4	33.1304	4274.71	5216.9	3205.68	133.16	152.66	90.2616	121.37	125.025	124.019		PY17X_0517200	conserved protein, unknown function	42.0437	372.89	2.01198	150.195	189.759	293.038	4.8206	4.21254	3.86969	3.62935	3.52398	4.49775	Late-Early	-0.585912	4.09232	-1.20466	0.256459	0.494939	-5.61711
PY17X_0417000	175.222	2583.59	16.1007	823.577	1073.5	1057.13	26.4087	25.2836	14.8877	7.93628	8.73161	13.8804		PY17X_0517300	phosphatidylinositol N-acetylglucosaminyltransferase subunit A, putative	123.016	2531	19.0903	3253.44	3803.7	1784.32	6.35828	6.97378	6.83294	8.06184	7.84553	7.10191	Late-Early	0.907693	7.19571	2.63037	0.0254276	0.121249	-3.90679
PY17X_0417100	107.017	725.832	5.02393	668.815	1070.18	1211.22	36.3363	16.0022	10.4654	14.5194	19.6101	35.8284		PY17X_0517400	DER1-like protein, putative	123.762	2957.72	28.0551	3955.61	3922.15	3171.79	6.36696	7.19852	7.37655	8.34373	7.88977	7.93166	Late-Early	1.12196	7.51786	3.60004	0.00495986	0.04943	-2.30825
PY17X_0417200	432.539	5790.96	49.1535	5041.25	4914.66	3809.95	237.587	206.54	165.644	177.048	145.688	182.32		PY17X_0517500	conserved protein, unknown function	0	140.598	2.00625	106.82	82.9266	161.944	-1.59028	2.80856	3.8664	3.13964	2.33459	3.64415	Late-Early	0.27249	2.36718	0.222792	0.828246	0.926343	-5.77945
PY17X_0417300	295.175	5926.68	51.0402	6058.38	6350.85	8723.89	249.894	325.795	265.102	327.934	290.163	643.434		PY17X_0517600	conserved Plasmodium protein, unknown function	169.05	2260.51	15.0746	690.402	1036.13	956.164	6.81529	6.81076	6.50199	5.8262	5.96984	6.20221	Late-Early	-0.79145	6.35438	-2.83007	0.0180884	0.100369	-3.6003
PY17X_0417400	1093.49	16091.7	125.312	10917.6	12582.6	11555.7	2515.19	2403.33	1768.37	1605.6	1561.93	2315.65		PY17X_0517700	leucine-rich repeat protein 1, putative	16.9817	580.013	3.00934	382.726	393.227	424.106	3.53749	4.84919	4.35207	4.97591	4.57321	5.03033	Late-Early	0.269038	4.55303	0.49788	0.629487	0.816277	-6.13631
PY17X_0417500	231.24	1784.13	13.0778	464.059	770.024	591.078	43.738	21.9118	15.1759	5.61207	7.86019	9.73995		PY17X_0517800	RNA polymerase II-associated protein 1, putative	60.0984	674.931	7.04761	240.055	299.518	362.036	5.33093	5.06767	5.45689	4.30409	4.18106	4.80232	Late-Early	-0.774972	4.85716	-2.17736	0.0548668	0.192454	-4.47099
PY17X_0417600	80.9701	1455.01	13.0529	1100.75	1264.05	1275.26	34.7671	40.5665	34.3855	30.2195	29.2916	47.7048		PY17X_0517900	heptatricopeptide repeat-containing protein HPR1, putative	75.0263	736.862	6.03029	271.84	431.627	371.063	5.64863	5.19423	5.24802	4.48313	4.70747	4.83781	Late-Early	-0.668438	5.01988	-1.98735	0.0753626	0.233813	-4.77706
PY17X_0417700	13.012	83.4659	1.00582	15.2155	25.9688	8.00112	2.7274	1.13598	1.29346	0.203913	0.293759	0.146108		PY17X_0518000	S-adenosylmethionine decarboxylase/ornithine decarboxylase	301.475	2893.91	35.2352	1639.13	2331.36	1455.16	7.64801	7.16706	7.70015	7.07302	7.13942	6.8078	Late-Early	-0.376106	7.25591	-1.43387	0.182558	0.408481	-5.85643
PY17X_0417800	90.0192	881.371	6.02917	351.04	482.698	472.083	29.7101	18.8879	12.2082	7.40765	8.59763	13.5739		PY17X_0518100	early transcribed membrane protein	359.826	7275.56	68.2663	6855.93	7732.92	3377.74	7.90288	8.49694	8.6445	9.1371	8.86905	8.0224	Late-Early	0.298558	8.51215	0.913402	0.382827	0.627922	-6.45798
PY17X_0417900	2.00103	190.932	1.00527	93.1773	142.861	174.028	0.557042	3.45119	1.71689	1.65843	2.14625	4.22056		PY17X_0518200	conserved protein, unknown function	46.8878	1339.12	20.6048	1258.81	1632.55	644.132	4.97616	6.05562	6.94037	6.69228	6.62551	5.63268	Late-Early	0.60292	6.15377	1.39046	0.194979	0.424643	-5.68295
PY17X_0418000	102.583	1856	15.9838	3277.22	4666.91	1773.72	110.652	129.993	105.776	226.019	271.675	166.682		PY17X_0518300	haloacid dehalogenase-like hydrolase, putative	288.63	4224.55	37.105	1720.79	2379.39	1385.47	7.58529	7.71276	7.77373	7.14313	7.16883	6.73703	Late-Early	-0.67937	7.35346	-2.64756	0.0246927	0.120087	-3.99379
PY17X_0418100	173.284	1767.97	18.1224	639.004	1115.34	1247.12	15.155	10.0399	9.72387	3.57319	5.26429	9.50223		PY17X_0518400	WD repeat-containing protein 70, putative	74.0672	705.563	5.02904	193.734	293.126	202.028	5.63019	5.13166	5.0079	3.99552	4.14999	3.96232	Late-Early	-1.23319	4.64626	-3.46845	0.00616565	0.0561363	-2.32284
PY17X_0418200	36.0538	213.181	0	43.7309	97.8291	132.995	3.17933	1.22064	0	0.246563	0.465572	1.02173		PY17X_0518500	pre-mRNA-splicing factor CEF1, putative	273.336	3430.2	36.2248	1671.73	2332.49	1516.57	7.50689	7.41229	7.73955	7.10142	7.14012	6.86741	Late-Early	-0.446066	7.29461	-1.782	0.105519	0.291839	-5.36851
PY17X_0418300	277.368	3271.29	17.1084	877.52	1580.79	1551.18	38.9545	29.8316	14.7413	7.87975	11.9815	18.9793		PY17X_0518600	bromodomain protein 1, putative	426.14	5133.65	62.9781	5283.37	5345.39	3873.37	8.1466	7.99391	8.52906	8.76124	8.33637	8.21991	Late-Early	0.33326	8.33118	1.25876	0.23711	0.474125	-6.11149
PY17X_0418400	73.0943	975.989	14.0886	461.246	690.043	739.087	10.7057	9.28184	12.6597	4.31936	5.45435	9.43074		PY17X_0518700	plasmepsin VII, putative	136.032	2076.02	10.0489	463.148	908.285	108.019	6.50281	6.68796	5.93989	5.25075	5.77995	3.06215	Late-Early	-1.75222	5.53725	-2.39911	0.0377052	0.152846	-4.19379
PY17X_0418500	201.802	2636.23	22.5473	3925.42	5235.38	3397.83	107.659	91.3194	73.7976	133.895	150.732	157.922		PY17X_0518800	ubiquitin-conjugating enzyme E2, putative	35.8473	1213.6	13.9814	1698.29	1876.43	937.391	4.5935	5.91368	6.39701	7.12415	6.82632	6.17362	Late-Early	1.22988	6.17138	2.86472	0.0170519	0.097219	-3.35928
PY17X_0418600	0	222.211	1.00637	4.06496	15.9734	0	0	1.73729	0.743415	0.031294	0.103796	0		PY17X_0518900	Sec1 family protein, putative	184.149	2348.32	12.0681	1081.73	1519.31	1375.23	6.93836	6.86573	6.19257	6.47365	6.52183	6.72632	Late-Early	-0.271934	6.61974	-0.961912	0.359094	0.602886	-6.28512
PY17X_0418700	19.9491	214.349	1.00112	332.468	448.332	411.138	16.0514	11.1987	4.94198	17.1039	19.4682	28.8201		PY17X_0519000	conserved protein, unknown function	3.96076	130.365	0	15.5786	11.9822	0	1.56701	2.69994	1.54087	0.400935	-0.406049	-4.69966	Late-Early	-3.36113	0.183843	-2.50492	0.031492	0.137533	-3.36383
PY17X_0418800	5332.43	85686	881.556	113997	166837	103473	857.437	894.63	869.663	1171.99	1447.78	1449.51		PY17X_0519100	ribosomal protein L27, putative	65.7741	790.229	5.99948	563.973	776.954	527.2	5.46009	5.29504	5.2412	5.53462	5.55477	5.34392	Late-Early	0.15049	5.40494	0.449632	0.6627	0.840263	-6.44778
PY17X_0418900	97.1926	575.773	0	25.4656	81.8478	43.0019	2.18286	0.839653	0	0.036568	0.099205	0.084139		PY17X_0519300	flavoprotein subunit of succinate dehydrogenase, putative	3.00234	556.221	6.0338	784.075	1298.54	591.086	1.21804	4.78881	5.2488	6.00963	6.29539	5.50879	Late-Early	2.12357	4.84491	3.49007	0.00594838	0.0549922	-2.06854
PY17X_0419000	124.174	1561	12.0778	646.947	823.053	756.085	15.8452	12.9338	9.45534	5.27825	5.66798	8.40533		PY17X_0519400	armadillo repeat protein, putative	106.165	1567.47	20.1339	1242.17	1995.01	1065.11	6.14667	6.28268	6.90781	6.67309	6.9147	6.35781	Late-Early	0.376222	6.54713	1.22069	0.250598	0.489314	-5.99116
PY17X_0419100	138.243	1134.7	8.0557	790.185	1064.23	1009.09	9.30657	4.96005	3.32717	3.40119	3.86649	5.9183		PY17X_0519500	translation initiation factor IF-3, putative	7.98688	222.193	4.00941	138.998	203.046	199.056	2.49496	3.46692	4.71381	3.51796	3.62137	3.941	Late-Early	0.361172	3.626	0.625039	0.54614	0.762166	-5.94003
PY17X_0419200	59.9005	903.163	7.01629	358.715	691.17	680.193	39.0095	38.1912	28.0332	14.9363	24.2918	38.5914		PY17X_0519600	ADP-ribosylation factor, putative	34.8283	562.336	3.99028	509.496	717.543	505.24	4.55247	4.80457	4.70768	5.3882	5.44008	5.2826	Late-Early	0.665562	5.02927	1.76028	0.10929	0.297546	-4.9705
PY17X_0419300	203.356	1726.06	16.1113	633.147	1086.18	616.057	13.848	7.63209	6.7311	2.7567	3.9918	3.65485		PY17X_0519700	conserved protein, unknown function	27.9783	309.322	3.01055	258.293	289.022	176.04	4.24151	3.9433	4.35257	4.40952	4.12969	3.7642	Late-Early	0.09188	4.14013	0.191062	0.852354	0.938004	-6.27708
PY17X_0419400	187.057	2271.66	18.0897	576.094	948.19	914.157	58.8918	46.4388	34.9411	11.5966	16.1106	25.0738		PY17X_0519800	methionine--tRNA ligase, putative	297.364	4908.4	26.1622	2874.73	3287.85	2578.31	7.62823	7.92919	7.2776	7.88332	7.6353	7.63284	Late-Early	-0.0555771	7.66441	-0.215718	0.833606	0.930107	-6.81988
PY17X_0419500	136.39	2418.84	22.9621	2728.94	4172.93	3329.45	157.579	181.459	162.761	201.587	260.19	335.124		PY17X_0519900	U2 snRNA/tRNA pseudouridine synthase, putative	200.277	1694.22	11.071	462.58	617.109	380.043	7.05917	6.39484	6.07332	5.24898	5.22271	4.87226	Late-Early	-1.47759	5.81188	-4.65369	0.00093801	0.0232365	-0.595739
PY17X_0419600	196.311	2195.3	31.2086	1174.78	1796.42	759.077	18.9428	13.7547	18.4756	7.24786	9.35494	6.38122		PY17X_0520100	S-antigen, putative	85.0177	820.27	12.0583	2046.27	3121.5	1214.21	5.82787	5.34884	6.19144	7.39299	7.56041	6.54675	Late-Early	1.65313	6.47805	3.73415	0.00398102	0.0445785	-1.99686
PY17X_0419700	66.7274	719.352	2.9593	548.701	735.255	379.087	156.062	109.242	42.4625	82.0506	92.8034	77.2411		PY17X_0520200	merozoite surface protein, putative	235.763	2560.44	30.0965	6135.75	9998.97	3347.06	7.29397	6.99046	7.47617	8.977	9.23979	8.00924	Late-Early	1.58233	7.99777	4.0235	0.00249563	0.0350653	-1.64204
PY17X_0419800	114.476	2012.26	14.973	2038.2	2245.76	2518.09	134.653	153.689	108.052	153.287	142.56	258.043		PY17X_0520300	conserved Plasmodium protein, unknown function	956.831	10955.9	122.528	35234.6	44533.3	17673.5	9.3126	9.08749	9.48372	11.4986	11.3948	10.4097	Late-Early	1.82544	10.1978	5.59	0.000243248	0.0128947	0.68001
PY17X_0419900	0	17.5824	0	2.0354	1.99606	5.99946	0	0.064023	0	0.007298	0.006041	0.029311		PY17X_0520400	conserved Plasmodium protein, unknown function	18.0105	238.083	7.03756	699.227	847.802	528.082	3.61999	3.56635	5.45497	5.84451	5.68059	5.34633	Late-Early	1.9911	4.91879	4.22088	0.00182609	0.0299323	-1.04373
PY17X_0420000	198.713	3655.09	24.0629	722.833	1710.95	281.076	122.062	145.783	90.6827	28.3887	56.7185	15.0416		PY17X_0520500	conserved Plasmodium protein, unknown function	162.14	1867.08	41.2355	3936.59	6541.05	2541.36	6.75526	6.53496	7.92408	8.33678	8.62757	7.61201	Late-Early	1.4608	7.63178	3.77074	0.00375057	0.043325	-2.0563
PY17X_0420100	195.291	2041.58	28.1849	1001.37	1617.76	978.105	21.9245	14.8823	19.4128	7.18781	9.80156	9.56643		PY17X_0520600	conserved Plasmodium protein, unknown function	0	38.0979	4.99813	99.8624	207.979	92.9368	-1.59028	0.938453	4.99981	3.04294	3.65592	2.84626	Late-Early	2.5163	2.31552	2.40552	0.0372968	0.151838	-3.59122
PY17X_0420200	252.844	1955.87	25.0934	1436.91	1828.21	1064.24	119.213	59.8782	72.5862	43.3166	46.519	43.7146		PY17X_0520700	conserved protein, unknown function	83.7436	887.076	7.00298	379.592	551.565	347.125	5.80622	5.46173	5.44834	4.96407	5.06085	4.74173	Late-Early	-0.629964	5.24716	-1.88737	0.0888684	0.259632	-4.95543
PY17X_0420300	3041.18	44340.9	455.89	18767.8	27424.1	13018	6881.11	6514.43	6328.5	2715.09	3348.75	2566.12		PY17X_0520800	phosducin-like protein 2, putative	59.8016	1092.68	9.00069	1172.63	1440.78	576.215	5.32385	5.76232	5.7889	6.59001	6.44529	5.47206	Late-Early	0.614227	5.89707	1.35887	0.204465	0.436517	-5.66458
[truncated: 5,268 more rows]

## Sheet: PbANKA DE analysis 
	Read counts						TPM counts									Filtered Genes						Normalized counts						Statistics
[truncated: 5,179 more rows]

## Sheet: Py17XL GO analysis
Orthologues list conversion			Gene Ontology
[truncated: 462 more rows]

## Sheet: PbANKA GO
Orthologues list conversion			Gene Ontology
[truncated: 1,418 more rows]

## Sheet: Py17XL GO term expression
category	ID	term	count	genes	logFC	P-value	Z-score
[truncated: 1,979 more rows]

## Sheet: PbANKA  GO term expression
category	ID	term	count	genes	logFC	P-value	Z-score
[truncated: 2,863 more rows]
