# Supplementary material for: Histone lactylation: A new epigenetic mark in the malaria parasite Plasmodium
Source: PLoS Genet. 2025 Dec 19;21(12):e1011991. doi: 10.1371/journal.pgen.1011991 (PMC12742760; doi:10.1371/journal.pgen.1011991)
Supplement: S7 Table — Uncropped western blot images from the n = 6 replicate experiments quantified in Fig 1, showing ‘Pan Kla’ and histone H4 K12 lactylation, as well as total histone H4 as control. Tab B (Fig 2): Endogenous histone lysine lactylation in P. falciparum. Uncropped western blot images from the n = 2 replicate experiments quantified in Fig 2, showing ‘Pan Kla’ in P. falciparum parasites grown from 1% parasitaemia without media change for 72h in vitro. Tab C (Fig 3): Histone lysine acetylation in P. falciparum. Uncropped western blot images from the n = 6 replicate experiments quantified in Fig 3, showing H3Kac and histone H4Kac, as well as total histone H4 as control. Tab D (Fig 8): Lactate-associated changes of gene expression in P. yoelii (ChIP-qPCR in gene CDS). Source data for experiments quantified in Fig 8, showing lactate concentrations in the host’s blood (mM) and corresponding values for P. yoelii histone KLa enrichment within the coding sequences (CDS) of genes selected for ChIP-qPCR. These values represent KLa enrichment for gene groups whose expression was either regulated or not significantly regulated under increasing host lactate conditions. Tab E (S1 Fig): Correlation between blood lactate and histone lysine lactylation in P. berghei. Uncropped western blot images for the data presented in S1 Fig, showing ‘Pan Kla’ levels in P. berghei exposed to different host lactate concentrations. Total histone H4 is shown as loading control. Tab F (S3 Fig): Histone lysine lactylation validation of mass spectrometry data in P. knowlesi and P. falciparum. Uncropped fluorescent western blot images from the samples used for mass spectrometry, confirming histone quality and detecting ‘Pan Kla’ signals. Total histone H4 is shown as loading control. Tab G (S12 Fig): Lactate-associated changes of gene expression in P. yoelii (ChIP-qPCR in 5’UTR). Source data for experiments quantified in S12 Fig, showing lactate concentrations in the host’s blood (mM) and corresponding values f [file pgen.1011991.s020.xlsx]

## Sheet: Fig 1
Figure 1B							Figure 1C							Figure 1D					Figure 1E

## Sheet: Fig 2
Figure 2A

## Sheet: Fig 3
	Figure 3A				Figure 3B					Figure 3C			Figure 3D

## Sheet: Fig 8
	Figure 8C
Value	Lactate (mM)	Group
2.99479	5.8	Non sig. regulated
1.32173	5.8	Non sig. regulated
1.65049	5.8	Non sig. regulated
3.55985	5.8	Non sig. regulated
3.57714	5.8	Non sig. regulated
2.05522	5.8	Non sig. regulated
12.6542	5.8	Non sig. regulated
4.96863	5.8	Non sig. regulated
5.12746	5.8	Non sig. regulated
2.6167	7.6	Non sig. regulated
1.93771	7.6	Non sig. regulated
3.0395	7.6	Non sig. regulated
5.04674	7.6	Non sig. regulated
2.33651	7.6	Non sig. regulated
1.87803	7.6	Non sig. regulated
2.25371	7.6	Non sig. regulated
5.38939	7.6	Non sig. regulated
6.35634	7.6	Non sig. regulated
2.28207	10	Non sig. regulated
1.8342	10	Non sig. regulated
4.18256	10	Non sig. regulated
1.14597	10	Non sig. regulated
2.66446	10	Non sig. regulated
1.28441	10	Non sig. regulated
3.73367	10	Non sig. regulated
2.26036	10	Non sig. regulated
5.85738	10	Non sig. regulated
0.824496	5.8	Sig. regulated
1.29775	5.8	Sig. regulated
0.35301	5.8	Sig. regulated
0.435238	5.8	Sig. regulated
0.409931	5.8	Sig. regulated
3.30883	7.6	Sig. regulated
4.34263	7.6	Sig. regulated
1.41713	7.6	Sig. regulated
1.88897	7.6	Sig. regulated
0.893017	7.6	Sig. regulated
11.1254	10	Sig. regulated
13.8167	10	Sig. regulated
5.86852	10	Sig. regulated
7.58901	10	Sig. regulated
7.33502	10	Sig. regulated

## Sheet: Fig S3
							Figure S3B

## Sheet: Fig S12
	Figure S12D
Value	Blood Lactate (mM)	Group
5.53217	5.8	5'UTR
2.25956	7.6	5'UTR
13.6797	10	5'UTR
5.58448	5.8	5'UTR
1.67511	7.6	5'UTR
5.45253	10	5'UTR
0.809638	5.8	5'UTR
2.06463	7.6	5'UTR
54.5247	10	5'UTR
9.62007	5.8	5'UTR
8.60391	7.6	5'UTR
33.2684	10	5'UTR
28.8877	5.8	5'UTR
0.771397	7.6	5'UTR
87.0892	10	5'UTR
